# Supplementary material for: Rethinking metagenome-assembled genome completeness: are we truly recovering complete genomes?
Source: Front Microbiol. 2026 Jul 6;17:1884628. doi: 10.3389/fmicb.2026.1884628 (PMC13381789; doi:10.3389/fmicb.2026.1884628)
Supplement: Supplementary file 1 [file Table_1.XLSX]

## Sheet: Sheet1
mag	representative_taxid	representative_assembly_id	checkm2_comp_mag	checkm2_cont_mag	checkm_comp_mag	checkm_cont_mag	coverage	contig_count_mag	contig_count_rep	gc_percentage_mag	gc_percentage_rep	genome_size_mag	genome_size_rep	protein_count_mag	protein_count_rep	tRNA_count_mag	tRNA_count_rep	rRNA_count_mag	rRNA_count_rep	ncbi_isolation_source_mag	Env1	gtdb_taxonomy	bgc_count_mag	bgc_count_rep	protein_hits	protein_hit_percentage	percent_not_aligned	duplicated_proteins	duplicated_percentage	shared_genes	blastn_hits	max_blastn_hits	total_genes_mag	total_genes_rep	ani_value	Phylum
GCA_017304535.1	83617	GCF_017304535.1	100	0.01	99.47	0.61	1	21	21	68.491	68.5	4001815	4001815	3475	3475	62	62	1	1	biofilm fraction from bioreactor innoculated with Activated Sludge Tailings Effluent Remediation (ASTER); culture conditions: molasses with increasing thiocyanate	Biofilms and Microbial Mats	d__Bacteria;p__Pseudomonadota;c__Gammaproteobacteria;o__Xanthomonadales;f__Xanthomonadaceae;g__Stenotrophomonas;s__Stenotrophomonas nitritireducens	3	3	3473	99	0	1	0	3472	2439	21	3475	3475	100	Pseudomonadota
GCA_017308545.1	1035	GCF_900445155.1	99.92	0.48	99.68	0.8	0.69	11	2	60.8833	60.5	3896152	4195257	3711	4036	46	52	1	3	biofilm fraction from bioreactor innoculated with Activated Sludge Tailings Effluent Remediation (ASTER); culture conditions: molasses with increasing thiocyanate and no molasses at 250 mg/L thiocyanate	Biofilms and Microbial Mats	d__Bacteria;p__Pseudomonadota;c__Alphaproteobacteria;o__Rhizobiales;f__Xanthobacteraceae;g__Afipia;s__Afipia felis	5	6	3424	84	7	156	4	3236	340	11	3711	4036	95.7684	Pseudomonadota
GCA_017306075.1	93220	GCF_000504585.2	100	2.29	98.24	0.52	0.91	184	1	64.7247	65	5469709	5385946	4909	4795	59	67	2	12	biofilm fraction from bioreactor innoculated with Activated Sludge Tailings Effluent Remediation (ASTER); culture conditions: molasses with increasing thiocyanate and no molasses at 250 mg/L thiocyanate	Biofilms and Microbial Mats	d__Bacteria;p__Pseudomonadota;c__Gammaproteobacteria;o__Burkholderiales;f__Burkholderiaceae;g__Pandoraea;s__Pandoraea pnomenusa	0	9	4459	92	9	123	2	4319	582	182	4909	4795	99.2943	Pseudomonadota
GCA_017306455.1	400772	GCF_000956535.1	99.99	0.07	98.48	0	0.79	19	80	70.4818	70	2902864	3047473	2764	2963	53	53	2	3	biofilm fraction from bioreactor innoculated with Activated Sludge Tailings Effluent Remediation (ASTER); culture conditions: molasses with increasing thiocyanate until 250 mg/L maintanence	Biofilms and Microbial Mats	d__Bacteria;p__Actinomycetota;c__Actinomycetes;o__Actinomycetales;f__Microbacteriaceae;g__Microbacterium;s__Microbacterium ginsengisoli	2	0	2627	88	4	234	8	2376	80	18	2764	2963	98.1817	Actinomycetota
GCA_017304035.1	426114	GCF_000253115.1	100	0.28	100	0	0.73	56	3	63.7449	64	3414391	3785534	3220	3584	47	45	3	3	biofilm fraction from bioreactor innoculated with Activated Sludge Tailings Effluent Remediation (ASTER); culture conditions: molasses with increasing thiocyanate until 250 mg/L maintanence and no molasses	Biofilms and Microbial Mats	d__Bacteria;p__Pseudomonadota;c__Gammaproteobacteria;o__Burkholderiales;f__Burkholderiaceae;g__Thiomonas;s__Thiomonas arsenitoxydans	0	8	2921	81	9	146	4	2697	1355	56	3220	3584	96.9457	Pseudomonadota
GCA_017306685.1	947033	GCF_001468005.1	100	0.33	100	0.38	0.86	47	32	38.6738	39	4092575	4227172	3607	3711	37	42	1	3	biofilm fraction from bioreactor innoculated with Activated Sludge Tailings Effluent Remediation (ASTER); culture conditions: molasses with increasing thiocyanate until 250 mg/L maintanence and no molasses	Biofilms and Microbial Mats	d__Bacteria;p__Pseudomonadota;c__Gammaproteobacteria;o__Legionellales;f__Legionellaceae;g__Legionella;s__Legionella steelei	0	11	3423	92	5	92	2	3307	508	47	3607	3711	98.9424	Pseudomonadota
GCA_003023625.1	28034	GCF_900176145.1	99.94	2.66	98	1.53	0.79	186	10	49.1483	49.5	3652462	3861015	3603	3838	39	51	2	12	fungal streamer biofilms collected from the 5-way site of the Richmond Mine at Iron Mountain; California. The pH of the acid mine drainage the biomass was sampled from was 0.98; and the temperature was 38C	Biofilms and Microbial Mats	d__Bacteria;p__Bacillota_E;c__Sulfobacillia;o__Sulfobacillales;f__Sulfobacillaceae;g__Sulfobacillus;s__Sulfobacillus thermosulfidooxidans	0	1	3377	87	6	156	4	3123	1259	161	3603	3838	97.4012	Bacillota_E
GCA_002297625.1	644	GCF_000014805.1	86.25	0.95	74.14	1.72	0.76	417	1	61.7256	61.5	4253777	4744448	4060	4181	60	131	1	31	GM-anode biofilm	Biofilms and Microbial Mats	d__Bacteria;p__Pseudomonadota;c__Gammaproteobacteria;o__Enterobacterales;f__Aeromonadaceae;g__Aeromonas;s__Aeromonas hydrophila	5	5	3625	86	10	182	4	3420	1474	282	4060	4181	96.7407	Pseudomonadota
GCA_020216755.1	1463165	GCF_020099175.1	88.63	0.53	66.88	0	0.74	420	3	58.6746	58	4482000	5498848	4142	5013	62	88	1	25	microbial mat	Biofilms and Microbial Mats	d__Bacteria;p__Pseudomonadota;c__Gammaproteobacteria;o__Enterobacterales;f__Enterobacteriaceae;g__Klebsiella;s__Klebsiella quasipneumoniae	4	5	4199	83	-1	264	6	3880	2781	420	4142	5013	96.5927	Pseudomonadota
GCA_020216695.1	24	GCF_016406325.1	95.8	0.18	96	1.46	0.87	383	1	44.2954	44.5	4049599	4386330	3465	3810	65	100		25	microbial mat	Biofilms and Microbial Mats	d__Bacteria;p__Pseudomonadota;c__Gammaproteobacteria;o__Enterobacterales;f__Shewanellaceae;g__Shewanella;s__Shewanella putrefaciens	4	6	3441	90	0	103	2	3330	1353	383	3465	3810	98.8442	Pseudomonadota
GCA_020216825.1	82992	GCF_000737905.1	95.43	0.15	96.98	1.73	0.84	405	12	49.564	49.5	4222606	4766744	3844	4346	59	78	2	20	microbial mat	Biofilms and Microbial Mats	d__Bacteria;p__Pseudomonadota;c__Gammaproteobacteria;o__Enterobacterales;f__Enterobacteriaceae;g__Buttiauxella;s__Buttiauxella noackiae	5	4	3784	87	1	137	3	3626	963	405	3844	4346	98.1388	Pseudomonadota
GCA_003242125.1	268141	GCF_003003695.1	99.22	0.09	98.11	0	0.92	91	167	48.6407	48.5	5250385	5714281	5016	5448	41	41	3	3	microbial mat ULC007	Biofilms and Microbial Mats	d__Bacteria;p__Cyanobacteriota;c__Cyanobacteriia;o__Leptolyngbyales;f__Leptolyngbyaceae;g__Phormidesmis_A;s__Phormidesmis_A priestleyi_A	7	0	5166	94	-2	136	2	4995	2022	84	5016	5448	99.9838	Cyanobacteriota
GCA_013181395.2	416213	GCF_013181415.1	99.79	0.26	94.87	0.47	0.76	1	1	54.058	54.5	2749106	2673932	2766	2653	42	42	6	6	stalactite biofilm	Biofilms and Microbial Mats	d__Bacteria;p__Pseudomonadota;c__Gammaproteobacteria;o__Burkholderiales;f__Ferrovaceae;g__Ferrovum;s__Ferrovum myxofaciens	2	2	2232	84	19	107	3	2063	1774	1	2766	2653	98.5334	Pseudomonadota
GCA_019038105.1	416213	GCF_013181415.1	99.79	0.29	94.87	0.47	0.75	1	1	54.0632	54.5	2748450	2673932	2749	2653	42	42	6	6	stalactite biofilm	Biofilms and Microbial Mats	d__Bacteria;p__Pseudomonadota;c__Gammaproteobacteria;o__Burkholderiales;f__Ferrovaceae;g__Ferrovum;s__Ferrovum myxofaciens	2	2	2237	84	18	110	4	2062	1690	1	2749	2653	98.4556	Pseudomonadota
GCA_018986695.1	416213	GCF_013181415.1	99.77	0.38	94.87	0	0.8	25	1	54.408	54.5	2695039	2673932	2744	2653	43	42	6	6	stalactite biofilm from acid mine drainage	Biofilms and Microbial Mats	d__Bacteria;p__Pseudomonadota;c__Gammaproteobacteria;o__Burkholderiales;f__Ferrovaceae;g__Ferrovum;s__Ferrovum myxofaciens	4	2	2251	84	17	98	3	2074	1330	25	2744	2653	98.4493	Pseudomonadota
GCA_030456325.1	1590	GCF_009913655.1	99.92	2.27	95.37	1.85	0.75	356	1	45.4988	44.5	2570573	3223643	2367	2957	15	62		16	cheese_core_Stage_1_Producer_1	Food, Dairy, and Fermentation	d__Bacteria;p__Bacillota;c__Bacilli;o__Lactobacillales;f__Lactobacillaceae;g__Lactiplantibacillus;s__Lactiplantibacillus plantarum	0	4	2422	81	-2	160	6	2225	1071	356	2367	2957	99.2373	Bacillota
GCA_030456285.1	1610	GCF_002706425.1	98.55	2.76	95.2	3.26	0.69	429	1	43.1915	43	2607757	2951508	2506	2805	12	64		15	cheese_core_Stage_1_Producer_1	Food, Dairy, and Fermentation	d__Bacteria;p__Bacillota;c__Bacilli;o__Lactobacillales;f__Lactobacillaceae;g__Loigolactobacillus;s__Loigolactobacillus coryniformis	0	0	2241	79	10	113	4	2038	2284	429	2506	2805	98.4695	Bacillota
GCA_030456305.1	1358	GCF_003176835.1	100	0.16	98.86	0.19	0.72	160	2	35.0163	35	2343100	2639081	2353	2583	29	68	1	19	cheese_core_Stage_1_Producer_1	Food, Dairy, and Fermentation	d__Bacteria;p__Bacillota;c__Bacilli;o__Lactobacillales;f__Streptococcaceae;g__Lactococcus;s__Lactococcus lactis	0	3	2032	78	13	91	3	1914	456	160	2353	2583	98.3039	Bacillota
GCA_030455905.1	1597	GCF_000155515.2	87.94	0.65	97.34	1.53	0.74	294	3	46.9034	46.5	2391237	3025352	2208	2901	31	60	2	15	cheese_core_Stage_1_Producer_2	Food, Dairy, and Fermentation	d__Bacteria;p__Bacillota;c__Bacilli;o__Lactobacillales;f__Lactobacillaceae;g__Lacticaseibacillus;s__Lacticaseibacillus paracasei	0	2	2245	77	-1	144	6	2069	2412	294	2208	2901	98.8831	Bacillota
GCA_030455765.1	1358	GCF_003176835.1	99.97	1.77	96.59	1.58	0.72	377	2	34.987	35	2664740	2639081	2582	2583	35	68	1	19	cheese_core_Stage_1_Producer_2	Food, Dairy, and Fermentation	d__Bacteria;p__Bacillota;c__Bacilli;o__Lactobacillales;f__Streptococcaceae;g__Lactococcus;s__Lactococcus lactis	0	3	2002	77	22	100	3	1886	544	377	2582	2583	98.8532	Bacillota
GCA_030455965.1	1358	GCF_003176835.1	99.71	1.47	95.3	0.69	0.7	396	2	35.3391	35	2321596	2639081	2212	2583	39	68	1	19	cheese_core_Stage_1_Producer_2	Food, Dairy, and Fermentation	d__Bacteria;p__Bacillota;c__Bacilli;o__Lactobacillales;f__Streptococcaceae;g__Lactococcus;s__Lactococcus lactis	0	3	1897	73	14	86	3	1790	512	396	2212	2583	99.0022	Bacillota
GCA_030456005.1	1590	GCF_009913655.1	99.9	0.44	99.38	2.78	0.84	152	1	44.7817	44.5	2970644	3223643	2803	2957	26	62		16	cheese_core_Stage_1_Producer_2	Food, Dairy, and Fermentation	d__Bacteria;p__Bacillota;c__Bacilli;o__Lactobacillales;f__Lactobacillaceae;g__Lactiplantibacillus;s__Lactiplantibacillus plantarum	3	4	2683	90	4	110	3	2556	1483	152	2803	2957	98.9495	Bacillota
GCA_030456115.1	518643	GCF_000771525.1	93.5	3.29	94.28	2.95	0.79	237	55	63.9203	63	1902485	2154054	1661	1774	40	47		2	cheese_core_Stage_1_Producer_2	Food, Dairy, and Fermentation	d__Bacteria;p__Actinomycetota;c__Actinomycetes;o__Actinomycetales;f__Bifidobacteriaceae;g__Bifidobacterium;s__Bifidobacterium mongoliense	1	0	1445	81	13	68	4	1366	310	237	1661	1774	99.0848	Actinomycetota
GCA_030455985.1	1358	GCF_003176835.1	94.84	1.04	92.5	0.57	0.66	366	2	35.5311	35	2050766	2639081	1906	2583	28	68	1	19	cheese_core_Stage_1_Producer_2	Food, Dairy, and Fermentation	d__Bacteria;p__Bacillota;c__Bacilli;o__Lactobacillales;f__Streptococcaceae;g__Lactococcus;s__Lactococcus lactis	0	3	1786	69	6	108	5	1648	516	366	1906	2583	99.0657	Bacillota
GCA_030455495.1	1358	GCF_003176835.1	99.87	0.35	97.92	0.19	0.67	280	2	35.3811	35	2224074	2639081	2130	2583	32	68	1	19	cheese_core_Stage_1_Producer_3	Food, Dairy, and Fermentation	d__Bacteria;p__Bacillota;c__Bacilli;o__Lactobacillales;f__Streptococcaceae;g__Lactococcus;s__Lactococcus lactis	0	3	1863	72	12	106	4	1727	456	280	2130	2583	98.7874	Bacillota
GCA_030455525.1	1366	GCF_010669245.1	99.62	3	95.7	1.01	0.73	235	1	40.9133	39.5	1935829	2295672	1844	2234	15	55		13	cheese_core_Stage_1_Producer_3	Food, Dairy, and Fermentation	d__Bacteria;p__Bacillota;c__Bacilli;o__Lactobacillales;f__Streptococcaceae;g__Lactococcus_A;s__Lactococcus_A raffinolactis	1	1	1725	77	6	88	4	1617	751	235	1844	2234	99.0169	Bacillota
GCA_030455655.1	518643	GCF_000771525.1	99.37	0.2	98.64	0.61	0.81	95	55	63.669	63	1948565	2154054	1627	1774	46	47		2	cheese_core_Stage_1_Producer_3	Food, Dairy, and Fermentation	d__Bacteria;p__Actinomycetota;c__Actinomycetes;o__Actinomycetales;f__Bifidobacteriaceae;g__Bifidobacterium;s__Bifidobacterium mongoliense	1	0	1497	84	7	52	3	1436	181	95	1627	1774	98.8232	Actinomycetota
GCA_030455315.1	1597	GCF_000155515.2	89.53	0.02	97.4	0.18	0.68	248	3	46.9915	46.5	2172658	3025352	1992	2901	18	60		15	cheese_core_Stage_1_Producer_3	Food, Dairy, and Fermentation	d__Bacteria;p__Bacillota;c__Bacilli;o__Lactobacillales;f__Lactobacillaceae;g__Lacticaseibacillus;s__Lacticaseibacillus paracasei	0	2	2101	72	-5	159	7	1903	2316	248	1992	2901	98.8301	Bacillota
GCA_030455645.1	1597	GCF_000155515.2	92.97	0.01	96.56	0.14	0.7	255	3	46.9921	46.5	2244044	3025352	2049	2901	20	60	1	15	cheese_core_Stage_1_Producer_3	Food, Dairy, and Fermentation	d__Bacteria;p__Bacillota;c__Bacilli;o__Lactobacillales;f__Lactobacillaceae;g__Lacticaseibacillus;s__Lacticaseibacillus paracasei	0	2	2161	74	-5	152	7	1965	2854	255	2049	2901	98.728	Bacillota
GCA_030455395.1	518643	GCF_000771525.1	99.56	0.11	97.45	0.61	0.81	62	55	63.7982	63	1869880	2154054	1510	1774	46	47		2	cheese_core_Stage_1_Producer_3	Food, Dairy, and Fermentation	d__Bacteria;p__Actinomycetota;c__Actinomycetes;o__Actinomycetales;f__Bifidobacteriaceae;g__Bifidobacterium;s__Bifidobacterium mongoliense	2	0	1464	82	3	46	3	1408	152	62	1510	1774	99.0557	Actinomycetota
GCA_030455285.1	1358	GCF_003176835.1	99.98	3.8	97.79	1.64	0.68	399	2	35.3414	35	2349282	2639081	2250	2583	35	68	1	19	cheese_core_Stage_1_Producer_3	Food, Dairy, and Fermentation	d__Bacteria;p__Bacillota;c__Bacilli;o__Lactobacillales;f__Streptococcaceae;g__Lactococcus;s__Lactococcus lactis	0	3	1870	72	16	102	4	1742	518	399	2250	2583	98.7743	Bacillota
GCA_030458385.1	290335	GCF_003795145.1	96.08	0.08	96.33	0	0.71	372	2	36.8959	37	2139808	2732026	1986	2566	34	63		15	cheese_core_Stage_2_Producer_1_Cave_2	Food, Dairy, and Fermentation	d__Bacteria;p__Bacillota;c__Bacilli;o__Lactobacillales;f__Enterococcaceae;g__Tetragenococcus;s__Tetragenococcus koreensis	0	1	2067	80	-4	139	6	1842	1256	372	1986	2566	99.2708	Bacillota
GCA_030458405.1	1358	GCF_003176835.1	99.93	0.24	97.92	0.19	0.72	151	2	35.0815	35	2235315	2639081	2234	2583	35	68	1	19	cheese_core_Stage_2_Producer_1_Cave_2	Food, Dairy, and Fermentation	d__Bacteria;p__Bacillota;c__Bacilli;o__Lactobacillales;f__Streptococcaceae;g__Lactococcus;s__Lactococcus lactis	4	3	1991	77	10	90	4	1878	409	151	2234	2583	98.4758	Bacillota
GCA_030454725.1	1358	GCF_003176835.1	94.84	1.95	94.52	1.96	0.66	193	2	35.1256	35	2082160	2639081	2011	2583	40	68	1	19	cheese_core_Stage_2_Producer_2_Cave_1	Food, Dairy, and Fermentation	d__Bacteria;p__Bacillota;c__Bacilli;o__Lactobacillales;f__Streptococcaceae;g__Lactococcus;s__Lactococcus lactis	0	3	1803	69	10	110	5	1667	357	193	2011	2583	99.1072	Bacillota
GCA_030454815.1	28028	GCF_001941465.1	99.92	0.02	98.46	0	0.85	149	1	60.3949	60	2366566	2758653	2164	2522	39	53	2	16	cheese_core_Stage_2_Producer_2_Cave_1	Food, Dairy, and Fermentation	d__Bacteria;p__Actinomycetota;c__Actinomycetes;o__Mycobacteriales;f__Mycobacteriaceae;g__Corynebacterium;s__Corynebacterium flavescens	5	5	2205	87	-1	62	2	2095	808	149	2164	2522	99.5417	Actinomycetota
GCA_030454805.1	1358	GCF_003176835.1	100	2.7	98.26	1.42	0.71	300	2	35.1402	35	2311356	2639081	2247	2583	24	68	1	19	cheese_core_Stage_2_Producer_2_Cave_1	Food, Dairy, and Fermentation	d__Bacteria;p__Bacillota;c__Bacilli;o__Lactobacillales;f__Streptococcaceae;g__Lactococcus;s__Lactococcus lactis	0	3	1970	76	12	94	4	1851	481	300	2247	2583	98.7284	Bacillota
GCA_030456625.1	1358	GCF_003176835.1	99.76	0.13	95.96	0	0.69	297	2	35.3515	35	1974400	2639081	1848	2583	31	68	1	19	cheese_core_Stage_2_Producer_2_Cave_2	Food, Dairy, and Fermentation	d__Bacteria;p__Bacillota;c__Bacilli;o__Lactobacillales;f__Streptococcaceae;g__Lactococcus;s__Lactococcus lactis	0	3	1822	70	1	78	4	1729	480	297	1848	2583	99.018	Bacillota
GCA_030456705.1	1358	GCF_003176835.1	93.2	0.69	95.2	0.38	0.67	166	2	35.3403	35	1884252	2639081	1778	2583	27	68	1	19	cheese_core_Stage_2_Producer_2_Cave_2	Food, Dairy, and Fermentation	d__Bacteria;p__Bacillota;c__Bacilli;o__Lactobacillales;f__Streptococcaceae;g__Lactococcus;s__Lactococcus lactis	0	3	1815	70	-2	97	5	1688	354	166	1778	2583	99.2084	Bacillota
GCA_030456565.1	1727	GCF_006539825.1	99.74	1.06	98.09	0.9	0.85	297	68	67.6891	67.5	2985720	3192709	2759	2942	53	54		3	cheese_core_Stage_2_Producer_2_Cave_2	Food, Dairy, and Fermentation	d__Bacteria;p__Actinomycetota;c__Actinomycetes;o__Mycobacteriales;f__Mycobacteriaceae;g__Corynebacterium;s__Corynebacterium variabile	5	0	2591	88	6	99	3	2470	439	297	2759	2942	98.8445	Actinomycetota
GCA_030456545.1	1286	GCF_025561465.1	88.46	0.47	89.74	1.57	0.74	453	2	36.4596	36	2118978	2682239	1940	2479	6	60		15	cheese_core_Stage_2_Producer_2_Cave_2	Food, Dairy, and Fermentation	d__Bacteria;p__Bacillota;c__Bacilli;o__Staphylococcales;f__Staphylococcaceae;g__Staphylococcus;s__Staphylococcus simulans	0	5	1933	77	0	81	4	1829	506	453	1940	2479	99.2272	Bacillota
GCA_030456575.1	28028	GCF_001941465.1	90.97	0.09	92.29	1.25	0.79	362	1	60.3595	60	2256297	2758653	2181	2522	39	53		16	cheese_core_Stage_2_Producer_2_Cave_2	Food, Dairy, and Fermentation	d__Bacteria;p__Actinomycetota;c__Actinomycetes;o__Mycobacteriales;f__Mycobacteriaceae;g__Corynebacterium;s__Corynebacterium flavescens	2	5	2054	81	5	71	3	1938	1189	362	2181	2522	99.4016	Actinomycetota
GCA_030462325.1	1358	GCF_003176835.1	99.98	0.44	96.91	0.54	0.71	289	2	35.1883	35	2401990	2639081	2330	2583	35	68	1	19	cheese_core_Stage_2_Producer_2_Cave_3	Food, Dairy, and Fermentation	d__Bacteria;p__Bacillota;c__Bacilli;o__Lactobacillales;f__Streptococcaceae;g__Lactococcus;s__Lactococcus lactis	0	3	1961	75	15	91	3	1851	473	289	2330	2583	98.6862	Bacillota
GCA_030454665.1	51669	GCF_001712815.1	83.52	0.78	89.13	1.99	0.67	505	1	36.1383	36	2086291	2389470	1907	2259	5	62		15	cheese_core_Stage_2_Producer_3_Cave_2	Food, Dairy, and Fermentation	d__Bacteria;p__Bacillota;c__Bacilli;o__Lactobacillales;f__Enterococcaceae;g__Tetragenococcus;s__Tetragenococcus halophilus	0	1	1793	79	5	141	7	1569	1115	505	1907	2259	98.0792	Bacillota
GCA_030457285.1	290335	GCF_003795145.1	99.48	1.07	96.36	0.74	0.73	429	2	36.8033	37	2377655	2732026	2169	2566	22	63		15	cheese_core_Stage_3_Producer_1_Cave_2	Food, Dairy, and Fermentation	d__Bacteria;p__Bacillota;c__Bacilli;o__Lactobacillales;f__Enterococcaceae;g__Tetragenococcus;s__Tetragenococcus koreensis	0	1	2169	84	0	147	6	1911	1279	429	2169	2566	99.1916	Bacillota
GCA_030457305.1	1358	GCF_003176835.1	99.98	0.26	98.49	0.19	0.71	148	2	34.9681	35	2318571	2639081	2348	2583	29	68	1	19	cheese_core_Stage_3_Producer_1_Cave_2	Food, Dairy, and Fermentation	d__Bacteria;p__Bacillota;c__Bacilli;o__Lactobacillales;f__Streptococcaceae;g__Lactococcus;s__Lactococcus lactis	5	3	2003	77	14	91	3	1884	446	148	2348	2583	98.1893	Bacillota
GCA_030458465.1	1749	GCF_005890135.1	99.82	1.92	96.6	0.13	0.83	376	1	68.9453	68.5	2883395	2999408	2605	2640	49	52	1	9	cheese_core_Stage_3_Producer_2_Cave_1	Food, Dairy, and Fermentation	d__Bacteria;p__Actinomycetota;c__Actinomycetes;o__Propionibacteriales;f__Propionibacteriaceae;g__Acidipropionibacterium;s__Acidipropionibacterium jensenii	0	1	2359	89	9	66	2	2234	1205	376	2605	2640	98.7663	Actinomycetota
GCA_030458755.1	1748	GCF_001441165.1	88.12	6.1	86.7	4.17	0.61	411	1	69.1335	69	2880248	3651382	2734	3299	54	56		12	cheese_core_Stage_3_Producer_2_Cave_1	Food, Dairy, and Fermentation	d__Bacteria;p__Actinomycetota;c__Actinomycetes;o__Propionibacteriales;f__Propionibacteriaceae;g__Acidipropionibacterium;s__Acidipropionibacterium acidipropionici	2	1	2467	74	9	194	7	2199	1310	411	2734	3299	97.9353	Actinomycetota
GCA_030458685.1	1590	GCF_009913655.1	99.96	0.55	98.77	3.19	0.85	194	1	44.8486	44.5	3013395	3223643	2816	2957	34	62		16	cheese_core_Stage_3_Producer_2_Cave_1	Food, Dairy, and Fermentation	d__Bacteria;p__Bacillota;c__Bacilli;o__Lactobacillales;f__Lactobacillaceae;g__Lactiplantibacillus;s__Lactiplantibacillus plantarum	2	4	2682	90	4	99	3	2571	1452	194	2816	2957	99.0201	Bacillota
GCA_030458415.1	1597	GCF_000155515.2	96.13	0.27	97.18	1.69	0.75	295	3	46.8675	46.5	2457948	3025352	2286	2901	15	60		15	cheese_core_Stage_3_Producer_2_Cave_1	Food, Dairy, and Fermentation	d__Bacteria;p__Bacillota;c__Bacilli;o__Lactobacillales;f__Lactobacillaceae;g__Lacticaseibacillus;s__Lacticaseibacillus paracasei	0	2	2281	78	0	140	6	2116	3097	295	2286	2901	98.688	Bacillota
GCA_030458825.1	1358	GCF_003176835.1	100	0.95	99.24	0.57	0.73	195	2	35.1289	35	2584303	2639081	2511	2583	38	68	1	19	cheese_core_Stage_3_Producer_2_Cave_1	Food, Dairy, and Fermentation	d__Bacteria;p__Bacillota;c__Bacilli;o__Lactobacillales;f__Streptococcaceae;g__Lactococcus;s__Lactococcus lactis	0	3	2046	79	18	85	3	1943	454	195	2511	2583	98.5371	Bacillota
GCA_030458485.1	1358	GCF_003176835.1	99.78	0.97	97.29	1.77	0.7	179	2	34.9923	35	2150295	2639081	2102	2583	27	68	1	19	cheese_core_Stage_3_Producer_2_Cave_1	Food, Dairy, and Fermentation	d__Bacteria;p__Bacillota;c__Bacilli;o__Lactobacillales;f__Streptococcaceae;g__Lactococcus;s__Lactococcus lactis	0	3	1910	73	9	98	4	1787	376	179	2102	2583	98.8658	Bacillota
GCA_030458545.1	1590	GCF_009913655.1	85.72	4.28	93.2	4.73	0.76	462	1	45.0553	44.5	2734669	3223643	2534	2957	15	62		16	cheese_core_Stage_3_Producer_2_Cave_1	Food, Dairy, and Fermentation	d__Bacteria;p__Bacillota;c__Bacilli;o__Lactobacillales;f__Lactobacillaceae;g__Lactiplantibacillus;s__Lactiplantibacillus plantarum	0	4	2440	82	3	169	6	2245	1346	462	2534	2957	99.1222	Bacillota
GCA_030459155.1	1358	GCF_003176835.1	99.32	1.13	96.24	2.27	0.7	244	2	34.98	35	2291820	2639081	2274	2583	34	68	1	19	cheese_core_Stage_3_Producer_2_Cave_1	Food, Dairy, and Fermentation	d__Bacteria;p__Bacillota;c__Bacilli;o__Lactobacillales;f__Streptococcaceae;g__Lactococcus;s__Lactococcus lactis	0	3	1927	74	15	99	4	1805	433	244	2274	2583	98.8503	Bacillota
GCA_030458785.1	327277	GCF_000738005.1	99.98	0.92	99.23	2.88	0.83	35	6	57.632	57.5	2422395	2362816	2042	1905	47	46		2	cheese_core_Stage_3_Producer_2_Cave_1	Food, Dairy, and Fermentation	d__Bacteria;p__Actinomycetota;c__Actinomycetes;o__Actinomycetales;f__Bifidobacteriaceae;g__Bifidobacterium;s__Bifidobacterium crudilactis	2	2	1685	88	17	38	1	1633	2358	35	2042	1905	97.3273	Actinomycetota
GCA_030459555.1	28028	GCF_001941465.1	99.97	0.04	99.19	0	0.86	120	1	60.2236	60	2446234	2758653	2233	2522	44	53		16	cheese_core_Stage_3_Producer_2_Cave_2	Food, Dairy, and Fermentation	d__Bacteria;p__Actinomycetota;c__Actinomycetes;o__Mycobacteriales;f__Mycobacteriaceae;g__Corynebacterium;s__Corynebacterium flavescens	5	5	2265	89	-1	56	2	2133	1377	120	2233	2522	99.2996	Actinomycetota
GCA_030459825.1	1749	GCF_005890135.1	99.94	1.93	97.2	1.43	0.83	348	1	68.919	68.5	2907808	2999408	2630	2640	51	52		9	cheese_core_Stage_3_Producer_2_Cave_2	Food, Dairy, and Fermentation	d__Bacteria;p__Actinomycetota;c__Actinomycetes;o__Propionibacteriales;f__Propionibacteriaceae;g__Acidipropionibacterium;s__Acidipropionibacterium jensenii	2	1	2328	88	11	68	2	2223	1107	348	2630	2640	98.5633	Actinomycetota
GCA_030459575.1	160386	GCF_000550785.1	99.91	0.49	97.49	0.44	0.78	160	3	55.7767	55.5	2655432	3132213	2489	2885	42	51		12	cheese_core_Stage_3_Producer_2_Cave_2	Food, Dairy, and Fermentation	d__Bacteria;p__Actinomycetota;c__Actinomycetes;o__Mycobacteriales;f__Mycobacteriaceae;g__Corynebacterium;s__Corynebacterium casei	3	3	2448	84	1	88	3	2313	540	160	2489	2885	99.0834	Actinomycetota
GCA_030459945.1	152331	GCF_014879295.1	94.62	3.66	94.68	3.21	0.79	381	1	44.0322	43.5	2321923	2530379	2102	2325	11	60		15	cheese_core_Stage_3_Producer_2_Cave_2	Food, Dairy, and Fermentation	d__Bacteria;p__Bacillota;c__Bacilli;o__Lactobacillales;f__Lactobacillaceae;g__Lentilactobacillus;s__Lentilactobacillus parabuchneri	0	1	1994	85	5	108	5	1857	971	381	2102	2325	97.5542	Bacillota
GCA_030459615.1	1597	GCF_000155515.2	88.78	0.04	97.28	0.72	0.73	259	3	46.9016	46.5	2388506	3025352	2214	2901	31	60		15	cheese_core_Stage_3_Producer_2_Cave_2	Food, Dairy, and Fermentation	d__Bacteria;p__Bacillota;c__Bacilli;o__Lactobacillales;f__Lactobacillaceae;g__Lacticaseibacillus;s__Lacticaseibacillus paracasei	0	2	2251	77	-1	144	6	2069	2494	259	2214	2901	98.7127	Bacillota
GCA_030459755.1	1597	GCF_000155515.2	83.6	2.85	91.35	2.74	0.69	490	3	47.0095	46.5	2297090	3025352	2118	2901	16	60	2	15	cheese_core_Stage_3_Producer_2_Cave_2	Food, Dairy, and Fermentation	d__Bacteria;p__Bacillota;c__Bacilli;o__Lactobacillales;f__Lactobacillaceae;g__Lacticaseibacillus;s__Lacticaseibacillus paracasei	0	2	2108	72	0	172	8	1899	2770	490	2118	2901	98.5811	Bacillota
GCA_030459475.1	1749	GCF_005890135.1	99.83	2.99	96.71	0.88	0.83	309	1	68.9843	68.5	2855535	2999408	2545	2640	51	52		9	cheese_core_Stage_3_Producer_2_Cave_2	Food, Dairy, and Fermentation	d__Bacteria;p__Actinomycetota;c__Actinomycetes;o__Propionibacteriales;f__Propionibacteriaceae;g__Acidipropionibacterium;s__Acidipropionibacterium jensenii	2	1	2341	88	8	66	2	2233	1062	309	2545	2640	98.5382	Actinomycetota
GCA_030459915.1	28028	GCF_001941465.1	99.96	0.04	99.34	0	0.85	90	1	60.2854	60	2422638	2758653	2211	2522	46	53		16	cheese_core_Stage_3_Producer_2_Cave_2	Food, Dairy, and Fermentation	d__Bacteria;p__Actinomycetota;c__Actinomycetes;o__Mycobacteriales;f__Mycobacteriaceae;g__Corynebacterium;s__Corynebacterium flavescens	5	5	2260	89	-2	58	2	2126	1404	90	2211	2522	99.3187	Actinomycetota
GCA_030459435.1	518643	GCF_000771525.1	81.99	0.47	86.13	2.1	0.69	333	55	64.4661	63	1581098	2154054	1417	1774	32	47		2	cheese_core_Stage_3_Producer_2_Cave_2	Food, Dairy, and Fermentation	d__Bacteria;p__Actinomycetota;c__Actinomycetes;o__Actinomycetales;f__Bifidobacteriaceae;g__Bifidobacterium;s__Bifidobacterium mongoliense	0	0	1215	68	14	76	5	1119	396	333	1417	1774	99.3035	Actinomycetota
GCA_030459515.1	290335	GCF_003795145.1	69.12	2.07	72.85	1.99	0.47	115	2	37.3505	37	1389407	2732026	1268	2566	7	63		15	cheese_core_Stage_3_Producer_2_Cave_2	Food, Dairy, and Fermentation	d__Bacteria;p__Bacillota;c__Bacilli;o__Lactobacillales;f__Enterococcaceae;g__Tetragenococcus;s__Tetragenococcus koreensis	1	1	1451	56	-14	178	14	1156	460	115	1268	2566	99.6201	Bacillota
GCA_030460015.1	160386	GCF_000550785.1	99.36	0.04	93.79	0.66	0.76	177	3	55.8008	55.5	2529311	3132213	2375	2885	36	51		12	cheese_core_Stage_3_Producer_2_Cave_2	Food, Dairy, and Fermentation	d__Bacteria;p__Actinomycetota;c__Actinomycetes;o__Mycobacteriales;f__Mycobacteriaceae;g__Corynebacterium;s__Corynebacterium casei	3	3	2359	81	0	92	3	2211	435	177	2375	2885	99.1702	Actinomycetota
GCA_030459445.1	1590	GCF_009913655.1	99.98	0.66	99.18	2.78	0.83	253	1	44.8477	44.5	2963854	3223643	2811	2957	22	62		16	cheese_core_Stage_3_Producer_2_Cave_2	Food, Dairy, and Fermentation	d__Bacteria;p__Bacillota;c__Bacilli;o__Lactobacillales;f__Lactobacillaceae;g__Lactiplantibacillus;s__Lactiplantibacillus plantarum	2	4	2675	90	4	106	3	2549	1379	253	2811	2957	99.0525	Bacillota
GCA_030460545.1	1597	GCF_000155515.2	93.37	0.01	98.67	1.09	0.75	252	3	46.9093	46.5	2414613	3025352	2243	2901	28	60		15	cheese_core_Stage_3_Producer_2_Cave_3	Food, Dairy, and Fermentation	d__Bacteria;p__Bacillota;c__Bacilli;o__Lactobacillales;f__Lactobacillaceae;g__Lacticaseibacillus;s__Lacticaseibacillus paracasei	0	2	2289	78	-2	144	6	2119	2621	252	2243	2901	98.6995	Bacillota
GCA_030460785.1	1597	GCF_000155515.2	91.51	0	97.39	0.54	0.74	258	3	46.9948	46.5	2364309	3025352	2191	2901	14	60		15	cheese_core_Stage_3_Producer_2_Cave_3	Food, Dairy, and Fermentation	d__Bacteria;p__Bacillota;c__Bacilli;o__Lactobacillales;f__Lactobacillaceae;g__Lacticaseibacillus;s__Lacticaseibacillus paracasei	0	2	2247	77	-2	134	6	2087	2785	258	2191	2901	98.7975	Bacillota
GCA_030460745.1	518643	GCF_000771525.1	99.05	0.3	98.34	0.83	0.82	111	55	63.9843	63	1867135	2154054	1509	1774	46	47		2	cheese_core_Stage_3_Producer_2_Cave_3	Food, Dairy, and Fermentation	d__Bacteria;p__Actinomycetota;c__Actinomycetes;o__Actinomycetales;f__Bifidobacteriaceae;g__Bifidobacterium;s__Bifidobacterium mongoliense	1	0	1481	83	1	57	3	1408	188	111	1509	1774	99.3382	Actinomycetota
GCA_030460845.1	152331	GCF_014879295.1	96.76	1.49	93.63	0.78	0.8	168	1	43.8724	43.5	2290927	2530379	2104	2325	15	60		15	cheese_core_Stage_3_Producer_2_Cave_3	Food, Dairy, and Fermentation	d__Bacteria;p__Bacillota;c__Bacilli;o__Lactobacillales;f__Lactobacillaceae;g__Lentilactobacillus;s__Lentilactobacillus parabuchneri	0	1	2046	88	2	88	4	1924	769	168	2104	2325	97.6532	Bacillota
GCA_030461045.1	1358	GCF_003176835.1	99.99	3.82	96.97	2.84	0.7	252	2	35.2345	35	2421486	2639081	2391	2583	25	68	1	19	cheese_core_Stage_3_Producer_2_Cave_3	Food, Dairy, and Fermentation	d__Bacteria;p__Bacillota;c__Bacilli;o__Lactobacillales;f__Streptococcaceae;g__Lactococcus;s__Lactococcus lactis	0	3	1938	75	18	96	4	1817	441	252	2391	2583	98.6928	Bacillota
GCA_030460875.1	327277	GCF_000738005.1	99.98	3.33	99.23	3.18	0.83	38	6	57.6623	57.5	2469029	2362816	2097	1905	46	46		2	cheese_core_Stage_3_Producer_2_Cave_3	Food, Dairy, and Fermentation	d__Bacteria;p__Actinomycetota;c__Actinomycetes;o__Actinomycetales;f__Bifidobacteriaceae;g__Bifidobacterium;s__Bifidobacterium crudilactis	2	2	1693	88	19	40	1	1639	2346	38	2097	1905	97.3384	Actinomycetota
GCA_030460655.1	1590	GCF_009913655.1	99.88	0.31	99.38	3.19	0.84	156	1	44.8	44.5	2996268	3223643	2805	2957	30	62		16	cheese_core_Stage_3_Producer_2_Cave_3	Food, Dairy, and Fermentation	d__Bacteria;p__Bacillota;c__Bacilli;o__Lactobacillales;f__Lactobacillaceae;g__Lactiplantibacillus;s__Lactiplantibacillus plantarum	2	4	2679	90	4	106	3	2554	1463	156	2805	2957	98.9595	Bacillota
GCA_030460985.1	518643	GCF_000771525.1	83.1	3.62	83.83	4.69	0.7	362	55	64.3265	63	1605836	2154054	1408	1774	33	47		2	cheese_core_Stage_3_Producer_2_Cave_3	Food, Dairy, and Fermentation	d__Bacteria;p__Actinomycetota;c__Actinomycetes;o__Actinomycetales;f__Bifidobacteriaceae;g__Bifidobacterium;s__Bifidobacterium mongoliense	0	0	1240	69	11	74	5	1151	403	362	1408	1774	99.3539	Actinomycetota
GCA_030461525.1	51669	GCF_001712815.1	82.68	2.38	90.16	3.2	0.67	339	1	35.8993	36	1880180	2389470	1746	2259	33	62		15	cheese_core_Stage_3_Producer_3_Cave_2	Food, Dairy, and Fermentation	d__Bacteria;p__Bacillota;c__Bacilli;o__Lactobacillales;f__Enterococcaceae;g__Tetragenococcus;s__Tetragenococcus halophilus	0	1	1764	78	-1	149	8	1551	829	339	1746	2259	98.276	Bacillota
GCA_030461425.1	160386	GCF_000550785.1	98.64	0.1	95	0.22	0.78	134	3	55.7144	55.5	2584678	3132213	2406	2885	39	51	1	12	cheese_core_Stage_3_Producer_3_Cave_2	Food, Dairy, and Fermentation	d__Bacteria;p__Actinomycetota;c__Actinomycetes;o__Mycobacteriales;f__Mycobacteriaceae;g__Corynebacterium;s__Corynebacterium casei	2	3	2410	83	0	88	3	2269	486	134	2406	2885	99.1494	Actinomycetota
GCA_030461505.1	1590	GCF_009913655.1	96.31	0.54	97.22	2.78	0.82	204	1	44.9845	44.5	2864403	3223643	2647	2957	28	62		16	cheese_core_Stage_3_Producer_3_Cave_2	Food, Dairy, and Fermentation	d__Bacteria;p__Bacillota;c__Bacilli;o__Lactobacillales;f__Lactobacillaceae;g__Lactiplantibacillus;s__Lactiplantibacillus plantarum	0	4	2615	88	1	110	4	2479	1498	204	2647	2957	99.038	Bacillota
GCA_030461485.1	1597	GCF_000155515.2	93.63	1.21	95.38	1.25	0.7	332	3	47.0139	46.5	2225265	3025352	2054	2901	20	60	1	15	cheese_core_Stage_3_Producer_3_Cave_2	Food, Dairy, and Fermentation	d__Bacteria;p__Bacillota;c__Bacilli;o__Lactobacillales;f__Lactobacillaceae;g__Lacticaseibacillus;s__Lacticaseibacillus paracasei	0	2	2138	73	-4	144	7	1946	2639	332	2054	2901	98.7719	Bacillota
GCA_030461325.1	51669	GCF_001712815.1	95.06	0.61	96.15	0.66	0.76	327	1	35.785	36	2232200	2389470	2122	2259	35	62		15	cheese_core_Stage_3_Producer_3_Cave_2	Food, Dairy, and Fermentation	d__Bacteria;p__Bacillota;c__Bacilli;o__Lactobacillales;f__Enterococcaceae;g__Tetragenococcus;s__Tetragenococcus halophilus	0	1	1968	87	7	103	4	1821	1179	327	2122	2259	98.1076	Bacillota
GCA_030455305.1	1358	GCF_003176835.1	95.87	0.11	93.56	0.19	0.69	84	2	35.0014	35	2126530	2639081	2125	2583	33	68	1	19	cheese_rind_Stage_1_Producer_1	Food, Dairy, and Fermentation	d__Bacteria;p__Bacillota;c__Bacilli;o__Lactobacillales;f__Streptococcaceae;g__Lactococcus;s__Lactococcus lactis	4	3	1951	75	8	97	4	1826	384	84	2125	2583	98.3707	Bacillota
GCA_030455215.1	1358	GCF_003176835.1	57.28	0.18	58.52	0.19	0.41	53	2	35.5819	35	1179324	2639081	1173	2583	32	68	1	19	cheese_rind_Stage_1_Producer_1	Food, Dairy, and Fermentation	d__Bacteria;p__Bacillota;c__Bacilli;o__Lactobacillales;f__Streptococcaceae;g__Lactococcus;s__Lactococcus lactis	1	3	1268	49	-8	151	12	1044	259	53	1173	2583	98.5524	Bacillota
GCA_030455155.1	1358	GCF_003176835.1	93.68	0.76	95.22	0.38	0.66	180	2	35.4442	35	1932898	2639081	1857	2583	33	68	1	19	cheese_rind_Stage_1_Producer_2	Food, Dairy, and Fermentation	d__Bacteria;p__Bacillota;c__Bacilli;o__Lactobacillales;f__Streptococcaceae;g__Lactococcus;s__Lactococcus lactis	0	3	1806	69	2	108	5	1673	400	180	1857	2583	98.9518	Bacillota
GCA_030454955.1	1366	GCF_010669245.1	94.01	0.34	92.16	0.83	0.72	246	1	40.9631	39.5	1854171	2295672	1747	2234	35	55		13	cheese_rind_Stage_1_Producer_3	Food, Dairy, and Fermentation	d__Bacteria;p__Bacillota;c__Bacilli;o__Lactobacillales;f__Streptococcaceae;g__Lactococcus_A;s__Lactococcus_A raffinolactis	0	1	1691	75	3	96	5	1573	744	246	1747	2234	99.0166	Bacillota
GCA_030454985.1	1366	GCF_010669245.1	95	0.24	94.81	0.69	0.76	106	1	40.4719	39.5	1960282	2295672	1856	2234	11	55		13	cheese_rind_Stage_1_Producer_3	Food, Dairy, and Fermentation	d__Bacteria;p__Bacillota;c__Bacilli;o__Lactobacillales;f__Streptococcaceae;g__Lactococcus_A;s__Lactococcus_A raffinolactis	1	1	1790	80	3	85	4	1686	702	106	1856	2234	98.9308	Bacillota
GCA_030457825.1	160386	GCF_000550785.1	99.73	0.03	97.36	0.44	0.79	86	3	55.6913	55.5	2677400	3132213	2493	2885	45	51		12	cheese_rind_Stage_2_Producer_1_Cave_2	Food, Dairy, and Fermentation	d__Bacteria;p__Actinomycetota;c__Actinomycetes;o__Mycobacteriales;f__Mycobacteriaceae;g__Corynebacterium;s__Corynebacterium casei	3	3	2466	85	1	68	2	2350	531	86	2493	2885	99.1106	Actinomycetota
GCA_030457845.1	1358	GCF_003176835.1	100	2.38	98.48	2.46	0.7	245	2	34.9653	35	2301072	2639081	2278	2583	40	68	1	19	cheese_rind_Stage_2_Producer_1_Cave_2	Food, Dairy, and Fermentation	d__Bacteria;p__Bacillota;c__Bacilli;o__Lactobacillales;f__Streptococcaceae;g__Lactococcus;s__Lactococcus lactis	3	3	1949	75	14	104	4	1816	473	245	2278	2583	98.4119	Bacillota
GCA_030457585.1	160386	GCF_000550785.1	99.98	0.02	98.46	0.59	0.8	103	3	55.6509	55.5	2706714	3132213	2520	2885	48	51		12	cheese_rind_Stage_2_Producer_1_Cave_2	Food, Dairy, and Fermentation	d__Bacteria;p__Actinomycetota;c__Actinomycetes;o__Mycobacteriales;f__Mycobacteriaceae;g__Corynebacterium;s__Corynebacterium casei	3	3	2477	85	1	69	2	2375	552	103	2520	2885	99.0863	Actinomycetota
GCA_030458025.1	290335	GCF_003795145.1	99.93	1.79	96.19	1.99	0.71	520	2	36.4508	37	2898006	2732026	2690	2566	19	63		15	cheese_rind_Stage_2_Producer_1_Cave_2	Food, Dairy, and Fermentation	d__Bacteria;p__Bacillota;c__Bacilli;o__Lactobacillales;f__Enterococcaceae;g__Tetragenococcus;s__Tetragenococcus koreensis	0	1	2161	84	19	150	5	1902	1747	520	2690	2566	98.7243	Bacillota
GCA_030458065.1	1358	GCF_003176835.1	99.99	0.05	99.24	0.76	0.71	102	2	35.1046	35	2154246	2639081	2142	2583	41	68	1	19	cheese_rind_Stage_2_Producer_1_Cave_2	Food, Dairy, and Fermentation	d__Bacteria;p__Bacillota;c__Bacilli;o__Lactobacillales;f__Streptococcaceae;g__Lactococcus;s__Lactococcus lactis	4	3	1974	76	7	89	4	1858	402	102	2142	2583	98.4645	Bacillota
GCA_030454415.1	290335	GCF_003795145.1	94.48	6.56	95.39	2.38	0.75	260	2	36.0426	37	2761448	2732026	2645	2566	14	63	1	15	cheese_rind_Stage_2_Producer_2_Cave_1	Food, Dairy, and Fermentation	d__Bacteria;p__Bacillota;c__Bacilli;o__Lactobacillales;f__Enterococcaceae;g__Tetragenococcus;s__Tetragenococcus koreensis	1	1	2242	87	15	115	4	2037	1564	260	2645	2566	98.7471	Bacillota
GCA_030454515.1	51669	GCF_001712815.1	83.17	0.76	84.52	1.32	0.68	329	1	35.9345	36	1935405	2389470	1781	2259	11	62	1	15	cheese_rind_Stage_2_Producer_2_Cave_1	Food, Dairy, and Fermentation	d__Bacteria;p__Bacillota;c__Bacilli;o__Lactobacillales;f__Enterococcaceae;g__Tetragenococcus;s__Tetragenococcus halophilus	0	1	1802	79	-1	131	7	1606	854	329	1781	2259	97.8666	Bacillota
GCA_030454565.1	290335	GCF_003795145.1	90.94	5.98	94.67	1.72	0.75	289	2	36.3024	37	2790330	2732026	2646	2566	11	63		15	cheese_rind_Stage_2_Producer_2_Cave_1	Food, Dairy, and Fermentation	d__Bacteria;p__Bacillota;c__Bacilli;o__Lactobacillales;f__Enterococcaceae;g__Tetragenococcus;s__Tetragenococcus koreensis	0	1	2229	86	15	112	4	2035	1697	289	2646	2566	98.9792	Bacillota
GCA_030454285.1	290335	GCF_003795145.1	93.21	1.84	90.75	1.99	0.74	394	2	35.9316	37	2836916	2732026	2678	2566	7	63		15	cheese_rind_Stage_2_Producer_2_Cave_1	Food, Dairy, and Fermentation	d__Bacteria;p__Bacillota;c__Bacilli;o__Lactobacillales;f__Enterococcaceae;g__Tetragenococcus;s__Tetragenococcus koreensis	0	1	2207	86	17	116	4	2002	1673	394	2678	2566	98.6463	Bacillota
GCA_030458245.1	290335	GCF_003795145.1	89.41	0.6	90.14	0.66	0.7	490	2	36.142	37	2611652	2732026	2441	2566	9	63		15	cheese_rind_Stage_2_Producer_2_Cave_2	Food, Dairy, and Fermentation	d__Bacteria;p__Bacillota;c__Bacilli;o__Lactobacillales;f__Enterococcaceae;g__Tetragenococcus;s__Tetragenococcus koreensis	0	1	2070	80	15	135	5	1864	1321	490	2441	2566	98.7721	Bacillota
GCA_030458165.1	1358	GCF_003176835.1	99.99	2.29	96.97	4.42	0.7	304	2	35.1643	35	2528691	2639081	2440	2583	44	68	1	19	cheese_rind_Stage_2_Producer_2_Cave_2	Food, Dairy, and Fermentation	d__Bacteria;p__Bacillota;c__Bacilli;o__Lactobacillales;f__Streptococcaceae;g__Lactococcus;s__Lactococcus lactis	0	3	1971	76	19	96	3	1840	496	304	2440	2583	98.4741	Bacillota
GCA_030458285.1	51669	GCF_001712815.1	86.02	0.22	89.17	0.99	0.69	278	1	35.8681	36	1938626	2389470	1805	2259	8	62		15	cheese_rind_Stage_2_Producer_2_Cave_2	Food, Dairy, and Fermentation	d__Bacteria;p__Bacillota;c__Bacilli;o__Lactobacillales;f__Enterococcaceae;g__Tetragenococcus;s__Tetragenococcus halophilus	0	1	1810	80	0	122	6	1636	894	278	1805	2259	97.9194	Bacillota
GCA_030462145.1	160386	GCF_000550785.1	99.99	0.51	97.91	0.22	0.8	97	3	55.6861	55.5	2725179	3132213	2529	2885	50	51	1	12	cheese_rind_Stage_2_Producer_2_Cave_3	Food, Dairy, and Fermentation	d__Bacteria;p__Actinomycetota;c__Actinomycetes;o__Mycobacteriales;f__Mycobacteriaceae;g__Corynebacterium;s__Corynebacterium casei	3	3	2501	86	1	74	2	2374	501	97	2529	2885	98.831	Actinomycetota
GCA_030461545.1	160386	GCF_000550785.1	99.97	0.07	96.73	0.22	0.79	125	3	55.6988	55.5	2716523	3132213	2538	2885	41	51		12	cheese_rind_Stage_2_Producer_2_Cave_3	Food, Dairy, and Fermentation	d__Bacteria;p__Actinomycetota;c__Actinomycetes;o__Mycobacteriales;f__Mycobacteriaceae;g__Corynebacterium;s__Corynebacterium casei	3	3	2510	87	1	87	3	2364	550	125	2538	2885	98.9013	Actinomycetota
GCA_030461785.1	290335	GCF_003795145.1	93.58	0.44	97.31	0.33	0.73	250	2	36.5892	37	2318719	2732026	2147	2566	21	63	2	15	cheese_rind_Stage_2_Producer_2_Cave_3	Food, Dairy, and Fermentation	d__Bacteria;p__Bacillota;c__Bacilli;o__Lactobacillales;f__Enterococcaceae;g__Tetragenococcus;s__Tetragenococcus koreensis	0	1	2107	82	1	137	6	1898	1248	250	2147	2566	98.9363	Bacillota
GCA_030461825.1	160386	GCF_000550785.1	99.99	0.2	98.46	0.22	0.8	89	3	55.6271	55.5	2761308	3132213	2580	2885	46	51		12	cheese_rind_Stage_2_Producer_2_Cave_3	Food, Dairy, and Fermentation	d__Bacteria;p__Actinomycetota;c__Actinomycetes;o__Mycobacteriales;f__Mycobacteriaceae;g__Corynebacterium;s__Corynebacterium casei	3	3	2540	88	1	71	2	2418	563	89	2580	2885	98.7098	Actinomycetota
GCA_030456865.1	1366	GCF_010669245.1	91.75	0.3	91.51	1.48	0.72	264	1	40.7672	39.5	1869167	2295672	1759	2234	17	55		13	cheese_rind_Stage_2_Producer_3_Cave_2	Food, Dairy, and Fermentation	d__Bacteria;p__Bacillota;c__Bacilli;o__Lactobacillales;f__Streptococcaceae;g__Lactococcus_A;s__Lactococcus_A raffinolactis	0	1	1693	75	3	91	5	1585	787	264	1759	2234	99.0408	Bacillota
GCA_030456895.1	51669	GCF_001712815.1	85.06	2.14	89.9	3.31	0.67	335	1	35.7969	36	2073066	2389470	1937	2259	15	62		15	cheese_rind_Stage_2_Producer_3_Cave_2	Food, Dairy, and Fermentation	d__Bacteria;p__Bacillota;c__Bacilli;o__Lactobacillales;f__Enterococcaceae;g__Tetragenococcus;s__Tetragenococcus halophilus	0	1	1816	80	6	135	6	1613	921	335	1937	2259	97.8641	Bacillota
GCA_030460055.1	1358	GCF_003176835.1	98.4	0.65	95.2	2.08	0.66	173	2	35.4537	35	2007983	2639081	1997	2583	31	68		19	cheese_rind_Stage_3_Producer_1_Cave_2	Food, Dairy, and Fermentation	d__Bacteria;p__Bacillota;c__Bacilli;o__Lactobacillales;f__Streptococcaceae;g__Lactococcus;s__Lactococcus lactis	3	3	1849	71	7	115	5	1709	397	173	1997	2583	98.5618	Bacillota
GCA_030457205.1	290335	GCF_003795145.1	95.33	0.24	96.84	0	0.74	219	2	36.7328	37	2292681	2732026	2132	2566	15	63		15	cheese_rind_Stage_3_Producer_1_Cave_2	Food, Dairy, and Fermentation	d__Bacteria;p__Bacillota;c__Bacilli;o__Lactobacillales;f__Enterococcaceae;g__Tetragenococcus;s__Tetragenococcus koreensis	0	1	2128	82	0	133	6	1919	1124	219	2132	2566	99.2441	Bacillota
GCA_030457145.1	1358	GCF_003176835.1	100	0.13	98.81	0.19	0.7	250	2	35.1252	35	2256174	2639081	2230	2583	26	68	1	19	cheese_rind_Stage_3_Producer_1_Cave_2	Food, Dairy, and Fermentation	d__Bacteria;p__Bacillota;c__Bacilli;o__Lactobacillales;f__Streptococcaceae;g__Lactococcus;s__Lactococcus lactis	0	3	1960	75	12	107	4	1826	479	250	2230	2583	98.4617	Bacillota
GCA_030457115.1	160386	GCF_000550785.1	99.37	0.03	95.96	0.44	0.79	121	3	55.639	55.5	2665075	3132213	2484	2885	40	51	1	12	cheese_rind_Stage_3_Producer_1_Cave_2	Food, Dairy, and Fermentation	d__Bacteria;p__Actinomycetota;c__Actinomycetes;o__Mycobacteriales;f__Mycobacteriaceae;g__Corynebacterium;s__Corynebacterium casei	3	3	2479	85	0	83	3	2344	552	121	2484	2885	99.0796	Actinomycetota
GCA_030457165.1	1358	GCF_003176835.1	92.67	2.61	92.01	1.33	0.62	343	2	35.4189	35	1990749	2639081	1899	2583	22	68		19	cheese_rind_Stage_3_Producer_1_Cave_2	Food, Dairy, and Fermentation	d__Bacteria;p__Bacillota;c__Bacilli;o__Lactobacillales;f__Streptococcaceae;g__Lactococcus;s__Lactococcus lactis	0	3	1751	67	7	128	6	1593	469	343	1899	2583	98.6607	Bacillota
GCA_030460025.1	290335	GCF_003795145.1	99.69	4.16	96.36	3.97	0.76	331	2	36.2994	37	2779581	2732026	2651	2566	21	63	1	15	cheese_rind_Stage_3_Producer_1_Cave_2	Food, Dairy, and Fermentation	d__Bacteria;p__Bacillota;c__Bacilli;o__Lactobacillales;f__Enterococcaceae;g__Tetragenococcus;s__Tetragenococcus koreensis	0	1	2227	86	15	119	4	2010	1326	331	2651	2566	98.9995	Bacillota
GCA_030462425.1	290335	GCF_003795145.1	92.47	8.91	96.52	3.31	0.74	263	2	36.1846	37	2741755	2732026	2578	2566	16	63		15	cheese_rind_Stage_3_Producer_2_Cave_1	Food, Dairy, and Fermentation	d__Bacteria;p__Bacillota;c__Bacilli;o__Lactobacillales;f__Enterococcaceae;g__Tetragenococcus;s__Tetragenococcus koreensis	0	1	2202	85	14	115	4	2021	1366	263	2578	2566	98.8945	Bacillota
GCA_030458985.1	290335	GCF_003795145.1	87.02	2.7	84.14	1.06	0.71	308	2	36.1943	37	2594692	2732026	2434	2566	11	63		15	cheese_rind_Stage_3_Producer_2_Cave_1	Food, Dairy, and Fermentation	d__Bacteria;p__Bacillota;c__Bacilli;o__Lactobacillales;f__Enterococcaceae;g__Tetragenococcus;s__Tetragenococcus koreensis	0	1	2123	82	12	127	5	1917	1345	308	2434	2566	98.9989	Bacillota
GCA_030462355.1	51669	GCF_001712815.1	86.22	3.28	91.72	2.47	0.68	342	1	35.8934	36	2058927	2389470	1927	2259	11	62		15	cheese_rind_Stage_3_Producer_2_Cave_1	Food, Dairy, and Fermentation	d__Bacteria;p__Bacillota;c__Bacilli;o__Lactobacillales;f__Enterococcaceae;g__Tetragenococcus;s__Tetragenococcus halophilus	0	1	1832	81	4	130	6	1634	859	342	1927	2259	97.6502	Bacillota
GCA_030460225.1	290335	GCF_003795145.1	98.74	3.13	97.34	4.42	0.75	252	2	36.6126	37	2358186	2732026	2195	2566	11	63		15	cheese_rind_Stage_3_Producer_2_Cave_3	Food, Dairy, and Fermentation	d__Bacteria;p__Bacillota;c__Bacilli;o__Lactobacillales;f__Enterococcaceae;g__Tetragenococcus;s__Tetragenococcus koreensis	0	1	2160	84	1	129	5	1955	1384	252	2195	2566	98.9303	Bacillota
GCA_030460255.1	51669	GCF_001712815.1	81.19	3.47	75.28	1.99	0.57	286	1	35.6464	36	1869312	2389470	1713	2259	7	62	1	15	cheese_rind_Stage_3_Producer_2_Cave_3	Food, Dairy, and Fermentation	d__Bacteria;p__Bacillota;c__Bacilli;o__Lactobacillales;f__Enterococcaceae;g__Tetragenococcus;s__Tetragenococcus halophilus	0	1	1583	70	7	154	8	1381	724	286	1713	2259	97.6546	Bacillota
GCA_030460115.1	290335	GCF_003795145.1	91.49	2.26	95.7	1.99	0.75	221	2	36.6607	37	2271979	2732026	2114	2566	19	63		15	cheese_rind_Stage_3_Producer_2_Cave_3	Food, Dairy, and Fermentation	d__Bacteria;p__Bacillota;c__Bacilli;o__Lactobacillales;f__Enterococcaceae;g__Tetragenococcus;s__Tetragenococcus koreensis	0	1	2130	83	0	143	6	1956	1180	221	2114	2566	99.0347	Bacillota
GCA_030460245.1	1727	GCF_006539825.1	99.64	0.61	95.91	0.9	0.84	349	68	67.6594	67.5	2991438	3192709	2770	2942	49	54		3	cheese_rind_Stage_3_Producer_2_Cave_3	Food, Dairy, and Fermentation	d__Bacteria;p__Actinomycetota;c__Actinomycetes;o__Mycobacteriales;f__Mycobacteriaceae;g__Corynebacterium;s__Corynebacterium variabile	4	0	2581	87	6	107	3	2456	470	349	2770	2942	98.8067	Actinomycetota
GCA_030460315.1	327277	GCF_000738005.1	99.97	0.71	98.32	2.35	0.84	36	6	57.6385	57.5	2438808	2362816	2070	1905	46	46	1	2	cheese_rind_Stage_3_Producer_2_Cave_3	Food, Dairy, and Fermentation	d__Bacteria;p__Actinomycetota;c__Actinomycetes;o__Actinomycetales;f__Bifidobacteriaceae;g__Bifidobacterium;s__Bifidobacterium crudilactis	2	2	1706	89	17	38	1	1654	2373	36	2070	1905	97.4739	Actinomycetota
GCA_030461145.1	160386	GCF_000550785.1	84.27	7.14	90.23	4.56	0.71	221	3	55.8356	55.5	2494537	3132213	2353	2885	37	51	2	12	cheese_rind_Stage_3_Producer_3_Cave_2	Food, Dairy, and Fermentation	d__Bacteria;p__Actinomycetota;c__Actinomycetes;o__Mycobacteriales;f__Mycobacteriaceae;g__Corynebacterium;s__Corynebacterium casei	3	3	2210	76	6	103	4	2076	543	221	2353	2885	99.0459	Actinomycetota
GCA_030461205.1	246432	GCF_016127455.1	93.44	0.36	93.24	0	0.59	440	2	33.6519	33	2420259	2772325	2288	2605	4	60		22	cheese_rind_Stage_3_Producer_3_Cave_2	Food, Dairy, and Fermentation	d__Bacteria;p__Bacillota;c__Bacilli;o__Staphylococcales;f__Staphylococcaceae;g__Staphylococcus;s__Staphylococcus equorum_A	0	7	2102	80	8	119	5	1956	787	440	2288	2605	95.0863	Bacillota
GCA_030451485.1	1358	GCF_003176835.1	99.95	0.72	97.17	1.26	0.7	200	2	35.1247	35	2241151	2639081	2243	2583	34	68	1	19	curd_Producer_1	Food, Dairy, and Fermentation	d__Bacteria;p__Bacillota;c__Bacilli;o__Lactobacillales;f__Streptococcaceae;g__Lactococcus;s__Lactococcus lactis	4	3	1965	76	12	101	4	1842	454	200	2243	2583	98.3652	Bacillota
GCA_030451195.1	1358	GCF_003176835.1	100	0.18	98.3	0.38	0.72	280	2	34.9884	35	2361270	2639081	2250	2583	39	68	1	19	curd_Producer_2	Food, Dairy, and Fermentation	d__Bacteria;p__Bacillota;c__Bacilli;o__Lactobacillales;f__Streptococcaceae;g__Lactococcus;s__Lactococcus lactis	0	3	1956	75	13	86	3	1852	448	280	2250	2583	98.9871	Bacillota
GCA_030451165.1	1358	GCF_003176835.1	100	0.96	99.05	1.07	0.72	311	2	34.9737	35	2583365	2639081	2551	2583	34	68	1	19	curd_Producer_3	Food, Dairy, and Fermentation	d__Bacteria;p__Bacillota;c__Bacilli;o__Lactobacillales;f__Streptococcaceae;g__Lactococcus;s__Lactococcus lactis	0	3	2004	77	21	94	3	1883	502	311	2551	2583	98.7083	Bacillota
GCA_030450395.1	1590	GCF_009913655.1	54.49	0.04	69.75	1.23	0.47	33	1	45.5649	44.5	1563111	3223643	1475	2957	26	62		16	dairy_drain_Producer_3	Food, Dairy, and Fermentation	d__Bacteria;p__Bacillota;c__Bacilli;o__Lactobacillales;f__Lactobacillaceae;g__Lactiplantibacillus;s__Lactiplantibacillus plantarum	1	4	1827	61	-23	259	17	1430	827	33	1475	2957	99.0115	Bacillota
GCA_030450435.1	1597	GCF_000155515.2	93.36	3.49	92.73	2.74	0.69	465	3	47.0415	46.5	2235242	3025352	2053	2901	18	60		15	dairy_drain_Producer_3	Food, Dairy, and Fermentation	d__Bacteria;p__Bacillota;c__Bacilli;o__Lactobacillales;f__Lactobacillaceae;g__Lacticaseibacillus;s__Lacticaseibacillus paracasei	0	2	2125	73	-3	166	8	1918	2610	465	2053	2901	98.8872	Bacillota
GCA_030454075.1	246432	GCF_016127455.1	98.8	0.22	98.8	0.56	0.83	330	2	33.3827	33	2446297	2772325	2250	2605	31	60	1	22	dairy_food_contact_Producer_2	Food, Dairy, and Fermentation	d__Bacteria;p__Bacillota;c__Bacilli;o__Staphylococcales;f__Staphylococcaceae;g__Staphylococcus;s__Staphylococcus equorum	0	7	2243	86	0	100	4	2128	618	330	2250	2605	99.1879	Bacillota
GCA_030453865.1	246432	GCF_016127455.1	97.77	0.22	94.17	3.24	0.8	611	2	33.3144	33	2708602	2772325	2499	2605	17	60	1	22	dairy_food_contact_Producer_3	Food, Dairy, and Fermentation	d__Bacteria;p__Bacillota;c__Bacilli;o__Staphylococcales;f__Staphylococcaceae;g__Staphylococcus;s__Staphylococcus equorum	0	7	2172	83	13	112	4	2042	782	611	2499	2605	99.0226	Bacillota
GCA_003539685.1	1600	GCF_008831485.1	65.38	1.71	73.05	1.14	0.61	373	1	36.4663	36.5	1227780	1683905	1105	1614	28	60		12	fermentation	Food, Dairy, and Fermentation	d__Bacteria;p__Bacillota;c__Bacilli;o__Lactobacillales;f__Lactobacillaceae;g__Lactobacillus;s__Lactobacillus acetotolerans	0	0	1133	70	-2	104	9	966	525	144	1105	1614	98.8028	Bacillota
GCA_003483825.1	645	GCF_028355655.1	77.48	1.52	58.62	0	0.66	474	2	59.3959	58.5	3694823	4954811	3455	4490	56	132		31	food	Food, Dairy, and Fermentation	d__Bacteria;p__Pseudomonadota;c__Gammaproteobacteria;o__Enterobacterales;f__Aeromonadaceae;g__Aeromonas;s__Aeromonas salmonicida	5	6	3290	73	4	248	7	2995	977	328	3455	4490	97.6268	Pseudomonadota
GCA_003537455.1	2756	GCF_001703515.1	99.19	0.79	98.16	0.14	0.86	213	2	36.4975	36.5	2462230	2578375	2258	2401	60	84	5	28	food	Food, Dairy, and Fermentation	d__Bacteria;p__Bacillota;c__Bacilli;o__Lactobacillales;f__Listeriaceae;g__Brochothrix;s__Brochothrix thermosphacta	0	3	2179	90	3	82	3	2085	1320	180	2258	2401	99.2005	Bacillota
GCA_003454255.1	562	GCF_000008865.2	95.63	0.27	97.87	0.54	0.83	113	3	50.644	50.5	4672551	5594605	4323	5373	76	105	2	22	food	Food, Dairy, and Fermentation	d__Bacteria;p__Pseudomonadota;c__Gammaproteobacteria;o__Enterobacterales;f__Enterobacteriaceae;g__Escherichia;s__Escherichia coli	4	5	4641	86	-7	167	3	4296	4217	98	4323	5373	99.9928	Pseudomonadota
GCA_003517905.1	562	GCF_000008865.2	54.28	1.31	54.2	0.64	0.46	339	3	51.7964	50.5	2621748	5594605	2492	5373	20	105		22	food	Food, Dairy, and Fermentation	d__Bacteria;p__Pseudomonadota;c__Gammaproteobacteria;o__Enterobacterales;f__Enterobacteriaceae;g__Escherichia;s__Escherichia coli	4	5	3022	56	-21	409	16	2352	2800	285	2492	5373	99.8686	Pseudomonadota
GCA_003454295.1	573	GCF_000240185.1	87.29	0.99	88.74	1.49	0.75	284	7	58.0916	57	4615700	5682322	4340	5451	50	88	4	25	food	Food, Dairy, and Fermentation	d__Bacteria;p__Pseudomonadota;c__Gammaproteobacteria;o__Enterobacterales;f__Enterobacteriaceae;g__Klebsiella;s__Klebsiella pneumoniae	3	5	4349	79	0	340	7	3938	1729	205	4340	5451	99.0349	Pseudomonadota
GCA_937874425.1	318683	GCF_002005485.1	82.21	5.9	84.22	3.73	0.71	954	2	58.4364	59.5	3769297	3369297	3968	3070	17	59		14	food production metagenome	Food, Dairy, and Fermentation	d__Bacteria;p__Pseudomonadota;c__Alphaproteobacteria;o__Acetobacterales;f__Acetobacteraceae;g__Gluconobacter;s__Gluconobacter albidus	0	4	2406	78	39	137	3	2215	857	954	3968	3070	97.4529	Pseudomonadota
GCA_937874805.1	146476	GCF_000964225.1	99.24	6.21	94.03	5.17	0.88	360	96	55.5569	55.5	3066981	2687370	2962	2453	36	43		3	food production metagenome	Food, Dairy, and Fermentation	d__Bacteria;p__Pseudomonadota;c__Alphaproteobacteria;o__Acetobacterales;f__Acetobacteraceae;g__Acetobacter;s__Acetobacter syzygii	6	0	2213	90	25	65	2	2138	327	360	2962	2453	98.2933	Pseudomonadota
GCA_937895905.1	1133319	GCF_014196955.1	84.88	3.4	82.45	2.62	0.62	906	58	43.4527	43.5	3914435	5382020	3054	4180	29	64		5	food production metagenome	Food, Dairy, and Fermentation	d__Bacteria;p__Bacteroidota;c__Bacteroidia;o__Bacteroidales;f__Bacteroidaceae;g__Bacteroides;s__Bacteroides reticulotermitis	0	0	2897	69	5	333	10	2413	1094	906	3054	4180	98.6216	Bacteroidota
GCA_937875145.1	645887	GCF_003317055.1	98.08	5.66	95.77	3.87	0.45	265	49	34.8115	34.5	3040601	3098941	2818	2845	28	55	1	7	food production metagenome	Food, Dairy, and Fermentation	d__Bacteria;p__Bacillota_A;c__Clostridia;o__Eubacteriales;f__Alkalibacteraceae;g__Alkalibaculum;s__Alkalibaculum bacchi_A	0	0	2269	79	19	122	4	2114	953	265	2818	2845	95.0723	Bacillota_A
GCA_937914915.1	146474	GCF_000963965.1	97.97	0.42	97.3	0.66	0.85	91	67	52.5985	52.5	2736195	2910689	2444	2549	36	43		3	food production metagenome	Food, Dairy, and Fermentation	d__Bacteria;p__Pseudomonadota;c__Alphaproteobacteria;o__Acetobacterales;f__Acetobacteraceae;g__Acetobacter;s__Acetobacter orientalis	0	0	2244	88	8	59	2	2181	141	91	2444	2549	97.7588	Pseudomonadota
GCA_937902435.1	1600	GCF_008831485.1	98.9	0.24	98.38	1.32	0.78	165	1	36.5534	36.5	1510476	1683905	1466	1614	38	60		12	food production metagenome	Food, Dairy, and Fermentation	d__Bacteria;p__Bacillota;c__Bacilli;o__Lactobacillales;f__Lactobacillaceae;g__Lactobacillus;s__Lactobacillus acetotolerans	0	0	1409	87	3	64	4	1300	698	165	1466	1614	98.6612	Bacillota
GCA_937894765.1	433323	GCF_004362975.1	97.19	0.38	95.39	0.02	0.54	187	95	46.7952	45.5	1897993	2286758	1692	2105	40	44		3	food production metagenome	Food, Dairy, and Fermentation	d__Bacteria;p__Bacillota_A;c__Clostridia;o__Peptostreptococcales;f__Anaerovoracaceae;g__Aminicella;s__Aminicella lysinilytica	1	0	1667	79	1	87	5	1552	326	187	1692	2105	96.1949	Bacillota_A
GCA_937875215.1	442	GCF_000583855.1	100	1.85	100	0.5	0.85	75	1	60.3866	61	3615058	2882437	3346	2539	44	57		12	food production metagenome	Food, Dairy, and Fermentation	d__Bacteria;p__Pseudomonadota;c__Alphaproteobacteria;o__Acetobacterales;f__Acetobacteraceae;g__Gluconobacter;s__Gluconobacter oxydans	4	4	2418	95	27	28	0	2385	186	75	3346	2539	96.2992	Pseudomonadota
GCA_937893035.1	438	GCF_009914215.2	99.99	5.6	99.83	6.31	0.72	83	3	53.1788	52	2670724	3403928	2419	3135	39	64		15	food production metagenome	Food, Dairy, and Fermentation	d__Bacteria;p__Pseudomonadota;c__Alphaproteobacteria;o__Acetobacterales;f__Acetobacteraceae;g__Acetobacter;s__Acetobacter pasteurianus	0	4	2315	73	4	95	3	2201	264	83	2419	3135	98.1673	Pseudomonadota
GCA_937872215.1	580	GCF_035793415.1	100	3.28	99.34	4.58	0.98	93	27	53.7753	54	5003295	4765584	4622	4386	67	82	1	16	food production metagenome	Food, Dairy, and Fermentation	d__Bacteria;p__Pseudomonadota;c__Gammaproteobacteria;o__Enterobacterales;f__Enterobacteriaceae;g__Kluyvera;s__Kluyvera cryocrescens	4	0	4198	95	9	44	0	4150	470	93	4622	4386	99.3444	Pseudomonadota
GCA_937915035.1	1519	GCF_001642655.1	99.97	1.31	98.45	0.76	0.78	188	2	30.5185	31	2901928	3134437	2814	3047	35	63		18	food production metagenome	Food, Dairy, and Fermentation	d__Bacteria;p__Bacillota_A;c__Clostridia;o__Clostridiales;f__Clostridiaceae;g__Clostridium_B;s__Clostridium_B tyrobutyricum	5	4	2506	82	10	110	3	2359	732	188	2814	3047	99.5797	Bacillota_A
GCA_937875665.1	436	GCF_014843995.1	100	0.41	100	1	0.85	57	3	60.0192	59.5	3143391	3549186	2739	3091	43	58	1	15	food production metagenome	Food, Dairy, and Fermentation	d__Bacteria;p__Pseudomonadota;c__Alphaproteobacteria;o__Acetobacterales;f__Acetobacteraceae;g__Novacetimonas;s__Novacetimonas hansenii	5	5	2707	87	1	103	3	2579	28586	57	2739	3091	98.9173	Pseudomonadota
GCA_937874535.1	1405	GCF_018739485.1	100	0.61	98.9	1.28	0.74	195	2	35.3301	35.5	5343524	5697065	5285	5609	25	106		42	food production metagenome	Food, Dairy, and Fermentation	d__Bacteria;p__Bacillota;c__Bacilli;o__Bacillales;f__Bacillaceae_G;g__Bacillus_A;s__Bacillus_A mycoides	11	14	4980	88	5	267	5	4636	7219	195	5285	5609	97.7589	Bacillota
GCA_937894015.1	83683	GCF_003999355.1	97.07	0.44	97.84	0.68	0.83	94	2	38.199	38.5	1746915	1601193	1815	1597	30	61		15	food production metagenome	Food, Dairy, and Fermentation	d__Bacteria;p__Bacillota;c__Bacilli;o__Lactobacillales;f__Lactobacillaceae;g__Lactobacillus;s__Lactobacillus amylolyticus	0	0	1443	90	20	65	3	1348	504	94	1815	1597	97.9434	Bacillota
GCA_937872495.1	215221	GCF_011611525.1	96.72	3.31	98.8	1	0.83	131	6	63.4966	63	3496591	3644828	3128	3310	44	48		3	food production metagenome	Food, Dairy, and Fermentation	d__Bacteria;p__Pseudomonadota;c__Alphaproteobacteria;o__Acetobacterales;f__Acetobacteraceae;g__Komagataeibacter;s__Komagataeibacter rhaeticus	6	7	2796	84	10	80	2	2663	3532	131	3128	3310	99.5304	Pseudomonadota
GCA_937888705.1	585	GCF_025200655.1	99.9	3.66	95.5	3.24	0.88	395	2	37.3452	38	4594811	4035522	4026	3607	55	84	1	22	food production metagenome	Food, Dairy, and Fermentation	d__Bacteria;p__Pseudomonadota;c__Gammaproteobacteria;o__Enterobacterales;f__Enterobacteriaceae;g__Proteus;s__Proteus vulgaris	0	4	3235	89	19	97	2	3104	629	395	4026	3607	99.6904	Pseudomonadota
GCA_016785065.1	436	GCF_014843995.1	96.51	10.09	94.65	4.98	0.76	108	3	60.1405	59.5	4214122	3549186	3743	3091	50	58	4	15	Kombucha multimicrobial community exposed to Mars-like environment (sample carrier at the ISS)	Food, Dairy, and Fermentation	d__Bacteria;p__Pseudomonadota;c__Alphaproteobacteria;o__Acetobacterales;f__Acetobacteraceae;g__Novacetimonas;s__Novacetimonas hansenii	0	5	2650	85	29	101	2	2509	26261	108	3743	3091	98.3766	Pseudomonadota
GCA_026874125.1	2026186	GCF_024296885.1	100	0.01	98.61	0.46	0.76	10	2	35.359	35.5	5908693	5537675	6097	5551	104	105	39	39	milk	Food, Dairy, and Fermentation	d__Bacteria;p__Bacillota;c__Bacilli;o__Bacillales;f__Bacillaceae_G;g__Bacillus_A;s__Bacillus_A paranthracis	10	7	5090	91	16	201	3	4847	3111	10	6097	5551	96.8752	Bacillota
GCA_003814285.1	1584	GCF_001888925.1	98.96	0.12	98.38	0	0.77	2	1	48.599	50	2259767	1891796	2177	1798	94	127	24	30	Natural whey culture from Gruyere cheese	Food, Dairy, and Fermentation	d__Bacteria;p__Bacillota;c__Bacilli;o__Lactobacillales;f__Lactobacillaceae;g__Lactobacillus;s__Lactobacillus delbrueckii	1	1	1604	89	26	115	5	1424	2809	2	2177	1798	97.3163	Bacillota
GCA_003814325.1	1587	GCF_003053085.1	99.8	0.58	98.38	0	0.75	3	230	37.3836	36.5	2230130	2055814	2320	2074	64	60	15	6	Natural whey culture from Gruyere cheese	Food, Dairy, and Fermentation	d__Bacteria;p__Bacillota;c__Bacilli;o__Lactobacillales;f__Lactobacillaceae;g__Lactobacillus;s__Lactobacillus helveticus	2	0	1713	82	26	122	5	1521	64	3	2320	2074	97.3783	Bacillota
GCA_025962905.1	28025	GCF_000022965.1	99.87	0.25	100	0	0.99	26	1	60.4566	60.5	1917698	1938483	1554	1562	53	52	4	12	probiotic supplement	Food, Dairy, and Fermentation	d__Bacteria;p__Actinomycetota;c__Actinomycetes;o__Actinomycetales;f__Bifidobacteriaceae;g__Bifidobacterium;s__Bifidobacterium animalis_B	0	0	1553	99	0	3	0	1550	375	26	1554	1562	99.9875	Actinomycetota
GCA_025963135.1	28025	GCF_000022965.1	99.9	0.71	100	0.49	0.99	26	1	60.3516	60.5	1928129	1938483	1560	1562	53	52	4	12	probiotic supplement	Food, Dairy, and Fermentation	d__Bacteria;p__Actinomycetota;c__Actinomycetes;o__Actinomycetales;f__Bifidobacteriaceae;g__Bifidobacterium;s__Bifidobacterium animalis_B	0	0	1556	99	0	4	0	1549	359	26	1560	1562	99.9952	Actinomycetota
GCA_025962775.1	1308	GCF_903886475.1	99.96	0.33	99.89	0.15	0.89	61	2	38.8938	39	1802987	1791634	1892	1875	32	67		18	probiotic supplement	Food, Dairy, and Fermentation	d__Bacteria;p__Bacillota;c__Bacilli;o__Lactobacillales;f__Streptococcaceae;g__Streptococcus;s__Streptococcus thermophilus	0	6	1749	93	7	68	3	1653	1367	61	1892	1875	98.7902	Bacillota
GCA_900620755.1	2203724	GCF_004102045.2	94.26	0.28	98.13	0.71	0.86	75	1	40.1205	40.5	1622135	1664394	1667	1662	43	45	4	6	water kefir	Food, Dairy, and Fermentation	d__Bacteria;p__Bacillota;c__Bacilli;o__Lactobacillales;f__Lactobacillaceae;g__Oenococcus;s__Oenococcus sicerae	0	1	1480	89	11	42	2	1431	205	75	1667	1662	98.3225	Bacillota
GCA_002292885.1	146919	GCF_003491405.1	81.75	0.97	87.87	1.16	0.75	518	3	66.6103	65.5	3156692	3901694	2792	3335	42	46	1	3	0.22 micron fraction from Freshwater Reservoir Amadorio	Aquatic Environments	d__Bacteria;p__Bacteroidota;c__Rhodothermia;o__Rhodothermales;f__Salinibacteraceae;g__Salinibacter;s__Salinibacter ruber	3	3	2672	80	4	153	5	2479	856	332	2792	3335	98.6428	Bacteroidota
GCA_018401315.1	1098	GCF_006265245.1	99.98	0.4	99.45	0.27	0.8	18	75	52.2395	52	2234395	2305678	2119	2132	45	47	3	4	5.0 m chemocline layer of meromictic lake	Aquatic Environments	d__Bacteria;p__Bacteroidota;c__Chlorobiia;o__Chlorobiales;f__Chlorobiaceae;g__Prosthecochloris;s__Prosthecochloris vibrioformis	0	0	1911	89	9	48	2	1837	123	18	2119	2132	98.2132	Bacteroidota
GCA_021737805.1	2116544	GCF_024345595.1	81.13	0.08	86.04	1.09	0.65	139	38	52.2423	52	1605557	2296351	1767	2392	40	45	3	3	aquatic biome	Aquatic Environments	d__Bacteria;p__Cyanobacteriota;c__Cyanobacteriia;o__PCC-6307;f__Cyanobiaceae;g__Synechococcus_D;s__Synechococcus_D lacustris	3	4	1694	70	4	95	5	1591	162	139	1767	2392	99.1171	Cyanobacteriota
GCA_937139255.1	1605367	GCF_004329705.1	99.92	0.24	98.66	1.49	0.69	50	30	41.4104	41.5	4509692	4474039	3967	3870	32	35	1	3	aquatic metagenome	Aquatic Environments	d__Bacteria;p__Bacteroidota;c__Bacteroidia;o__Cytophagales;f__Spirosomataceae;g__Jiulongibacter;s__Jiulongibacter sediminis	3	0	3579	92	9	70	1	3500	315	50	3967	3870	95.4936	Bacteroidota
GCA_937141745.1	985250	GCF_003201205.1	99.77	0.1	99.95	2.01	0.84	41	41	67.925	68	4504944	4401070	4068	3993	53	53	3	3	aquatic metagenome	Aquatic Environments	d__Bacteria;p__Pseudomonadota;c__Gammaproteobacteria;o__Nevskiales;f__Nevskiaceae;g__Sinimarinibacterium;s__Sinimarinibacterium flocculans	3	0	3671	91	9	110	2	3547	259	41	4068	3993	98.7658	Pseudomonadota
GCA_937123725.1	481446	GCF_019801785.1	99.76	1.19	97.03	1.72	0.9	133	19	60.305	60	3944981	3974251	3734	3705	50	56		3	aquatic metagenome	Aquatic Environments	d__Bacteria;p__Pseudomonadota;c__Alphaproteobacteria;o__Rhodobacterales;f__Rhodobacteraceae;g__Phaeobacter;s__Phaeobacter italicus	7	0	3416	92	8	96	2	3307	209	133	3734	3705	98.1376	Pseudomonadota
GCA_937120785.1	118322	GCF_000478195.2	99.41	0.19	97.08	0.22	0.88	350	438	41.1374	41	6348645	6867625	5192	5590	48	51	3	5	aquatic metagenome	Aquatic Environments	d__Bacteria;p__Cyanobacteriota;c__Cyanobacteriia;o__Cyanobacteriales;f__Microcoleaceae;g__Limnoraphis;s__Limnoraphis aestuarii	0	0	5301	94	-2	310	5	4909	1425	350	5192	5590	99.5757	Cyanobacteriota
GCA_937129465.1	385492	GCF_000473205.1	89.99	2.33	95.29	4.13	0.74	121	8	59.3937	59.5	4021455	5049234	3768	4805	37	61		13	aquatic metagenome	Aquatic Environments	d__Bacteria;p__Pseudomonadota;c__Alphaproteobacteria;o__Rhodobacterales;f__Rhodobacteraceae;g__Pseudophaeobacter;s__Pseudophaeobacter arcticus	8	15	3960	82	-5	303	8	3477	392	121	3768	4805	98.8732	Pseudomonadota
GCA_002378905.1	274	GCF_000091545.1	94.29	0.22	95.34	0	0.95	236	3	69.5179	69.5	2111307	2116056	2175	2210	45	54	2	6	Columbia River coastal margin; salinty 33	Aquatic Environments	d__Bacteria;p__Deinococcota;c__Deinococci;o__Deinococcales;f__Thermaceae;g__Thermus;s__Thermus thermophilus	0	1	2116	95	2	28	1	2080	982	126	2175	2210	99.8412	Deinococcota
GCA_002378965.1	274	GCF_000091545.1	95.16	0.07	93.96	0.85	0.96	225	3	69.4885	69.5	2123574	2116056	2191	2210	51	54	1	6	Columbia River plume; salinty 25	Aquatic Environments	d__Bacteria;p__Deinococcota;c__Deinococci;o__Deinococcales;f__Thermaceae;g__Thermus;s__Thermus thermophilus	1	1	2115	95	3	21	0	2093	1135	106	2191	2210	99.8029	Deinococcota
GCA_002282955.1	44823	GCF_032027425.1	97.63	0	95.72	0.07	0.76	291	2	43.2366	43	3995650	4683915	3711	4469	40	42		4	enrichment culture from freshwater algal bloom	Aquatic Environments	d__Bacteria;p__Cyanobacteriota;c__Cyanobacteriia;o__Cyanobacteriales;f__Microcystaceae;g__Microcystis;s__Microcystis wesenbergii_A	7	7	3790	84	-2	230	6	3372	66018	286	3711	4469	98.6276	Cyanobacteriota
GCA_023253335.1	1813611	GCF_003729985.1	96.72	1.66	96.52	2.03	0.94	652	24	36.2074	36.5	5034759	5111118	4450	4600	57	77	2	3	estuarine open water surface layer	Aquatic Environments	d__Bacteria;p__Bacteroidota;c__Bacteroidia;o__Flavobacteriales;f__Weeksellaceae;g__Chryseobacterium;s__Chryseobacterium cucumeris	0	0	4340	94	2	112	2	4217	968	652	4450	4600	99.8416	Bacteroidota
GCA_023258515.1	378211	GCF_000478565.1	71.91	3.99	71.97	3.37	0.63	641	1	67.7956	67	3014708	4220164	2887	3808	24	53		6	estuarine open water surface layer	Aquatic Environments	d__Bacteria;p__Pseudomonadota;c__Gammaproteobacteria;o__Burkholderiales;f__Rhodocyclaceae;g__Methyloversatilis;s__Methyloversatilis universalis	0	11	2734	71	5	194	6	2487	1237	641	2887	3808	97.6664	Pseudomonadota
GCA_023261305.1	33964	GCF_007954785.1	82.13	5.38	84.98	3.73	0.71	106	2	39.3545	39	1451621	1903250	1357	1878	33	69		12	estuarine open water surface layer	Aquatic Environments	d__Bacteria;p__Bacillota;c__Bacilli;o__Lactobacillales;f__Lactobacillaceae;g__Leuconostoc;s__Leuconostoc citreum	0	2	1361	72	0	72	5	1277	174	100	1357	1878	99.7541	Bacillota
GCA_023254745.1	576131	GCF_900107355.1	91.43	2.58	92.47	2.6	0.8	209	21	56.1207	55.5	2724833	3293487	2715	3253	64	43	2	6	estuarine open water surface layer	Aquatic Environments	d__Bacteria;p__Pseudomonadota;c__Alphaproteobacteria;o__Rhodobacterales;f__Rhodobacteraceae;g__Lentibacter;s__Lentibacter algarum	0	0	2724	83	0	142	5	2563	320	185	2715	3253	99.5541	Pseudomonadota
GCA_030832765.1	351345	GCF_002224225.1	79.12	0.01	85.14	0.2	0.74	109	6	44.5285	44	1424428	1775978	1414	1785	23	35		3	estuarine water	Aquatic Environments	d__Bacteria;p__Pseudomonadota;c__Gammaproteobacteria;o__Burkholderiales;f__Burkholderiaceae;g__Polynucleobacter;s__Polynucleobacter cosmopolitanus	1	1	1422	79	0	40	2	1381	125	59	1414	1785	98.3586	Pseudomonadota
GCA_030827785.1	1284658	GCF_030827785.1	99.94	0	98.24	0.03	1	95	95	55.2948	55.5	2456969	2456969	2364	2364	33	33			estuarine water	Aquatic Environments	d__Bacteria;p__Pseudomonadota;c__Alphaproteobacteria;o__Rhodobacterales;f__Rhodobacteraceae;g__Planktomarina;s__Planktomarina temperata	1	1	2364	100	0	0	0	2364	113	82	2364	2364	100	Pseudomonadota
GCA_030836485.1	172371	GCF_039966715.1	74.72	0.91	63.79	0	0.47	426	13	66.0524	65	2084564	3543162	1959	3227	27	45		2	estuarine water	Aquatic Environments	d__Bacteria;p__Pseudomonadota;c__Gammaproteobacteria;o__Pseudomonadales;f__Alcanivoracaceae;g__Alloalcanivorax;s__Alloalcanivorax venustensis	0	3	2080	64	-6	213	10	1760	1181	426	1959	3227	95.6522	Pseudomonadota
GCA_002380965.1	48296	GCF_000191145.1	91.78	5.96	92.7	6.68	0.71	125	1	38.6556	39	3607901	3862530	3387	3579	48	68		6	freshwater	Aquatic Environments	d__Bacteria;p__Pseudomonadota;c__Gammaproteobacteria;o__Pseudomonadales;f__Moraxellaceae;g__Acinetobacter;s__Acinetobacter pittii	8	9	3109	86	8	232	6	2831	526	106	3387	3579	96.6804	Pseudomonadota
GCA_020905635.1	1126	GCF_001578075.1	99.53	0.02	99.89	0.29	0.65	1	262	42.6644	42.5	5868528	5263219	6257	4991	46	42	4	2	freshwater	Aquatic Environments	d__Bacteria;p__Cyanobacteriota;c__Cyanobacteriia;o__Cyanobacteriales;f__Microcystaceae;g__Microcystis;s__Microcystis aeruginosa	12	9	4371	87	30	333	5	3783	4436	1	6257	4991	96.1804	Cyanobacteriota
GCA_003386495.1	44823	GCF_032027425.1	99.94	0	99.23	0.07	0.84	151	2	43.1385	43	4556116	4683915	4267	4469	40	42	2	4	freshwater from Lake Taihu	Aquatic Environments	d__Bacteria;p__Cyanobacteriota;c__Cyanobacteriia;o__Cyanobacteriales;f__Microcystaceae;g__Microcystis;s__Microcystis wesenbergii_A	6	7	4201	94	1	188	4	3746	76131	68	4267	4469	98.6018	Cyanobacteriota
GCA_945860695.1	210512	GCF_000420765.1	93.07	0.31	92.2	0.43	0.59	242	11	64.6573	64.5	2198688	2613739	2196	2532	39	46	3	3	Freshwater lake	Aquatic Environments	d__Bacteria;p__Pseudomonadota;c__Alphaproteobacteria;o__Sphingomonadales;f__Sphingomonadaceae;g__Sandarakinorhabdus;s__Sandarakinorhabdus limnophila_A	2	0	2086	82	5	89	4	1979	443	242	2196	2532	95.6359	Pseudomonadota
GCA_945902035.1	210512	GCF_000420765.1	84.21	0.13	89.78	1.93	0.59	213	11	64.7526	64.5	2173877	2613739	2166	2532	36	46		3	Freshwater lake	Aquatic Environments	d__Bacteria;p__Pseudomonadota;c__Alphaproteobacteria;o__Sphingomonadales;f__Sphingomonadaceae;g__Sandarakinorhabdus;s__Sandarakinorhabdus limnophila_A	4	0	2059	81	4	82	3	1959	415	213	2166	2532	95.8863	Pseudomonadota
GCA_945891395.1	210512	GCF_000420765.1	85.64	0.08	83.16	0.58	0.68	263	11	64.8044	64.5	1978856	2613739	1984	2532	32	46		3	Freshwater lake	Aquatic Environments	d__Bacteria;p__Pseudomonadota;c__Alphaproteobacteria;o__Sphingomonadales;f__Sphingomonadaceae;g__Sandarakinorhabdus;s__Sandarakinorhabdus limnophila	1	0	1946	76	1	89	4	1839	366	263	1984	2532	97.9401	Pseudomonadota
GCA_945891635.1	210512	GCF_000420765.1	77.55	0.55	83.68	1.09	0.56	210	11	64.657	64.5	2109043	2613739	2117	2532	36	46		3	Freshwater lake	Aquatic Environments	d__Bacteria;p__Pseudomonadota;c__Alphaproteobacteria;o__Sphingomonadales;f__Sphingomonadaceae;g__Sandarakinorhabdus;s__Sandarakinorhabdus limnophila_A	4	0	2011	79	5	97	4	1890	375	210	2117	2532	95.5464	Pseudomonadota
GCA_945882885.1	210512	GCF_000420765.1	97.04	0.35	97.39	1.96	0.65	121	11	64.4697	64.5	2675276	2613739	2577	2532	46	46	3	3	Freshwater lake	Aquatic Environments	d__Bacteria;p__Pseudomonadota;c__Alphaproteobacteria;o__Sphingomonadales;f__Sphingomonadaceae;g__Sandarakinorhabdus;s__Sandarakinorhabdus limnophila_A	6	0	2313	91	10	49	1	2252	366	121	2577	2532	95.3972	Pseudomonadota
GCA_945907285.1	210512	GCF_000420765.1	95.77	0.56	94.96	1.55	0.72	173	11	64.869	64.5	2336830	2613739	2293	2532	38	46	2	3	Freshwater lake	Aquatic Environments	d__Bacteria;p__Pseudomonadota;c__Alphaproteobacteria;o__Sphingomonadales;f__Sphingomonadaceae;g__Sandarakinorhabdus;s__Sandarakinorhabdus limnophila	2	0	2216	87	3	71	3	2132	355	173	2293	2532	96.6893	Pseudomonadota
GCA_945878055.1	210512	GCF_000420765.1	80.99	1.41	72.97	1.01	0.54	303	11	64.9608	64.5	1882886	2613739	1904	2532	29	46	1	3	Freshwater lake	Aquatic Environments	d__Bacteria;p__Pseudomonadota;c__Alphaproteobacteria;o__Sphingomonadales;f__Sphingomonadaceae;g__Sandarakinorhabdus;s__Sandarakinorhabdus limnophila	3	0	1815	71	4	105	5	1677	427	303	1904	2532	96.2152	Pseudomonadota
GCA_943324325.2	2588536	GCF_006363895.1	64.85	0.22	70.78	0.43	0.63	111	1	37.067	37	822283	1269612	864	1299	22	36		3	Freshwater lake	Aquatic Environments	d__Bacteria;p__Pseudomonadota;c__Gammaproteobacteria;o__Burkholderiales;f__Methylophilaceae;g__Methylopumilus;s__Methylopumilus universalis	3	3	880	67	-1	34	3	842	122	111	864	1299	98.8547	Pseudomonadota
GCA_943327425.2	2588536	GCF_006363895.1	69.82	0.79	76.34	0.96	0.69	106	1	36.9928	37	891156	1269612	900	1299	21	36		3	Freshwater lake	Aquatic Environments	d__Bacteria;p__Pseudomonadota;c__Gammaproteobacteria;o__Burkholderiales;f__Methylophilaceae;g__Methylopumilus;s__Methylopumilus universalis	3	3	921	70	-2	32	3	886	121	106	900	1299	98.9627	Pseudomonadota
GCA_002006815.1	2116544	GCF_024345595.1	88.38	0.22	91.3	0	0.75	46	38	52.6486	52	1791665	2296351	1938	2392	38	45	2	3	freshwater reservoir from 12m and 25m depth	Aquatic Environments	d__Bacteria;p__Cyanobacteriota;c__Cyanobacteriia;o__PCC-6307;f__Cyanobiaceae;g__Synechococcus_D;s__Synechococcus_D lacustris	2	4	1949	81	0	72	3	1870	88	46	1938	2392	98.9725	Cyanobacteriota
GCA_020418435.1	1969806	GCF_003352165.1	99.92	0.01	99.25	0	0.84	236	4	65.783	65.5	3779387	4037611	3511	3784	50	50	29	3	geothermal field	Aquatic Environments	d__Bacteria;p__Pseudomonadota;c__Alphaproteobacteria;o__Acetobacterales;f__Acetobacteraceae;g__Acidibrevibacterium;s__Acidibrevibacterium fodinaquatile	0	6	3580	94	-1	197	5	3220	9207	57	3511	3784	98.4988	Pseudomonadota
GCA_014764145.1	293	GCF_900445995.1	91.38	6.8	94.08	6.94	0.79	138	2	67.7602	67.5	3418976	3438815	3350	3353	43	52		6	geothermal water	Aquatic Environments	d__Bacteria;p__Pseudomonadota;c__Alphaproteobacteria;o__Caulobacterales;f__Caulobacteraceae;g__Brevundimonas;s__Brevundimonas diminuta	0	4	2863	85	14	115	3	2724	2050	138	3350	3353	97.7047	Pseudomonadota
GCA_003484365.1	40215	GCF_018336855.1	99.96	0.68	95.6	0.82	0.75	188	2	38.697	38.5	2998072	3438557	2983	3124	46	74	1	18	groundwater	Aquatic Environments	d__Bacteria;p__Pseudomonadota;c__Gammaproteobacteria;o__Pseudomonadales;f__Moraxellaceae;g__Acinetobacter;s__Acinetobacter junii	4	5	2634	84	11	120	4	2504	601	166	2983	3124	97.8598	Pseudomonadota
GCA_016185375.1	244292	GCF_002102255.1	96.1	0.13	94.28	0.71	0.77	79	189	67.0199	66.5	5408403	6727177	5065	6323	51	52	1	3	groundwater	Aquatic Environments	d__Bacteria;p__Actinomycetota;c__Actinomycetes;o__Mycobacteriales;f__Mycobacteriaceae;g__Mycobacterium;s__Mycobacterium nebraskense	19	0	5419	85	-6	403	7	4846	278	78	5065	6323	99.8619	Actinomycetota
GCA_016235285.1	52022	GCF_000092125.1	91.8	0.08	96.21	0.86	0.68	242	3	62.3574	62.5	3068674	3721669	3139	3697	39	48		6	groundwater	Aquatic Environments	d__Bacteria;p__Deinococcota;c__Deinococci;o__Deinococcales;f__Thermaceae;g__Allomeiothermus;s__Allomeiothermus silvanus	3	3	2962	80	5	195	6	2619	2635	181	3139	3697	97.3944	Deinococcota
GCA_022013435.1	182210	GCF_000176915.2	99.97	0.12	99.41	0	0.98	131	1	62.7393	62.5	3551295	3629109	3271	3340	50	55	3	6	groundwater	Aquatic Environments	d__Bacteria;p__Desulfobacterota;c__Desulfovibrionia;o__Desulfovibrionales;f__Desulfovibrionaceae;g__Pseudodesulfovibrio;s__Pseudodesulfovibrio aespoeensis	5	5	3307	99	-1	40	1	3222	1827	131	3271	3340	99.9785	Desulfobacterota
GCA_023701305.1	592050	GCF_900107605.1	92.38	0	97.18	0.59	0.57	161	90	65.2375	64.5	3574395	4130223	3311	3807	43	54	2	3	groundwater	Aquatic Environments	d__Bacteria;p__Pseudomonadota;c__Gammaproteobacteria;o__Burkholderiales;f__Burkholderiaceae;g__Acidovorax;s__Acidovorax sp024711405	2	0	3055	80	7	224	6	2753	602	161	3311	3807	95.0591	Pseudomonadota
GCA_030019055.1	28262	GCF_000020985.1	99.98	0	99.08	0	0.87	53	1	34.2051	34	1988952	2003803	1994	1998	47	49	2	3	groundwater	Aquatic Environments	d__Bacteria;p__Nitrospirota;c__Thermodesulfovibrionia;o__Thermodesulfovibrionales;f__Thermodesulfovibrionaceae;g__Thermodesulfovibrio;s__Thermodesulfovibrio yellowstonii	0	1	1944	97	2	71	3	1870	2537	41	1994	1998	98.3542	Nitrospirota
GCA_020725505.1	471827	GCF_003932015.1	99.39	1.81	94.9	0.96	0.92	61	1	61.443	61	2077804	2212508	2051	2158	42	50	3	6	groundwater filtered on 0.22 m filters	Aquatic Environments	d__Bacteria;p__Bacillota_B;c__Desulfotomaculia;o__Ammonifexales;f__Desulforudaceae;g__Desulforudis;s__Desulforudis audaxviator	0	2	2062	95	0	23	1	2018	1100	61	2051	2158	99.9913	Bacillota_B
GCA_018780345.1	198618	GCF_012647205.1	96.03	2.92	96.38	2.73	0.86	773	1	59.9657	59.5	6637194	6690075	6245	6055	42	71		22	groundwater from well H41 incubated with 12C bicarbonate for 70 days	Aquatic Environments	d__Bacteria;p__Pseudomonadota;c__Gammaproteobacteria;o__Pseudomonadales;f__Pseudomonadaceae;g__Pseudomonas_E;s__Pseudomonas_E umsongensis	0	12	5479	90	12	205	3	5213	122715	534	6245	6055	99.0401	Pseudomonadota
GCA_009996205.1	1126	GCF_001578075.1	99.98	0.12	98.79	0.37	0.59	775	262	42.5599	42.5	5074513	5263219	4702	4991	37	42		2	Gull Lake	Aquatic Environments	d__Bacteria;p__Cyanobacteriota;c__Cyanobacteriia;o__Cyanobacteriales;f__Microcystaceae;g__Microcystis;s__Microcystis sp002282935	0	9	4119	82	12	313	6	3517	13205	774	4702	4991	95.0173	Cyanobacteriota
GCA_009996445.1	1126	GCF_001578075.1	99.98	0.01	98.79	0.15	0.58	647	262	42.5089	42.5	5001263	5263219	4693	4991	41	42		2	Gull Lake	Aquatic Environments	d__Bacteria;p__Cyanobacteriota;c__Cyanobacteriia;o__Cyanobacteriales;f__Microcystaceae;g__Microcystis;s__Microcystis sp002282935	0	9	4171	83	11	339	7	3525	11230	634	4693	4991	95.0291	Cyanobacteriota
GCA_009996285.1	1126	GCF_001578075.1	99.99	0.04	99.01	0.07	0.58	661	262	42.5263	42.5	5110248	5263219	4861	4991	40	42		2	Gull Lake	Aquatic Environments	d__Bacteria;p__Cyanobacteriota;c__Cyanobacteriia;o__Cyanobacteriales;f__Microcystaceae;g__Microcystis;s__Microcystis sp002282935	0	9	4190	83	13	333	6	3542	12840	644	4861	4991	95.0415	Cyanobacteriota
GCA_002899755.1	513050	GCF_000021645.1	78.27	4.71	82.76	0	0.84	96	1	33.6275	34	1691798	1855560	1711	1814	22	46	1	6	hot spring	Aquatic Environments	d__Bacteria;p__Dictyoglomota;c__Dictyoglomia;o__Dictyoglomales;f__Dictyoglomaceae;g__Dictyoglomus;s__Dictyoglomus turgidum	0	0	1557	85	9	79	4	1461	667	96	1711	1814	99.657	Dictyoglomota
GCA_002877835.1	120962	GCF_000017805.1	91.47	5.37	90.9	0.92	0.74	1224	1	60.1853	60.5	4748158	5723298	4577	4851	39	49		4	hot spring	Aquatic Environments	d__Bacteria;p__Chloroflexota;c__Chloroflexia;o__Chloroflexales;f__Roseiflexaceae;g__Roseiflexus;s__Roseiflexus castenholzii	0	4	3906	80	14	259	5	3535	95959	1224	4577	4851	97.5552	Chloroflexota
GCA_002877975.1	79269	GCF_900101285.1	99.72	0.45	97.95	4.03	0.88	185	29	31.8407	32	1607973	1775491	1666	1811	29	47		7	hot spring	Aquatic Environments	d__Bacteria;p__Campylobacterota_A;c__Desulfurellia;o__Desulfurellales;f__Desulfurellaceae;g__Desulfurella;s__Desulfurella acetivorans	0	0	1652	91	0	70	4	1566	219	185	1666	1811	99.2859	Campylobacterota_A
GCA_023511895.1	277	GCF_000024425.1	99.95	4.32	99.15	0.85	0.93	64	1	63.391	63.5	3183718	3097457	3156	3064	53	52	4	6	hot spring sediment	Aquatic Environments	d__Bacteria;p__Deinococcota;c__Deinococci;o__Deinococcales;f__Thermaceae;g__Meiothermus;s__Meiothermus ruber	3	2	3004	98	4	53	1	2945	1712	64	3156	3064	99.2992	Deinococcota
GCA_023512455.1	392014	GCF_001552255.1	89.65	5.41	91.2	5.84	0.72	556	148	60.1023	59	2902526	3628929	2861	3541	25	57	1	3	hot spring sediment	Aquatic Environments	d__Bacteria;p__Bacillota;c__Bacilli;o__Alicyclobacillales;f__Alicyclobacillaceae;g__Alicyclobacillus_G;s__Alicyclobacillus_G shizuokensis	0	0	2720	76	4	175	6	2503	591	556	2861	3541	99.2426	Bacillota
GCA_001442845.1	1643429	GCF_001458555.1	70.23	2.49	67.82	1.68	0.59	175	112	36.5951	36.5	1602245	1697275	1487	1553	30	27	3	3	hot springs sediment	Aquatic Environments	d__Bacteria;p__Bacteroidota;c__Kryptoniia;o__Kryptoniales;f__Kryptoniaceae;g__Kryptonium;s__Kryptonium tengchongense	0	1	1042	67	29	86	5	918	305	175	1487	1553	97.8252	Bacteroidota
GCA_001442855.1	1643428	GCF_900070205.1	97.52	0.25	96.16	2.73	0.99	65	65	38.5469	38.5	2423295	2423295	2219	2219	46	46	3	3	hot springs sediment	Aquatic Environments	d__Bacteria;p__Bacteroidota;c__Kryptoniia;o__Kryptoniales;f__Kryptoniaceae;g__Kryptonium;s__Kryptonium mobile	0	0	2219	100	0	0	0	2219	77	35	2219	2219	100	Bacteroidota
GCA_007116935.1	121821	GCF_001870675.1	66	0.63	66.25	1.2	0.46	444	52	60.9669	60.5	2117628	3504907	2165	3348	26	40		3	hypersaline soda lake brine	Aquatic Environments	d__Bacteria;p__Pseudomonadota;c__Alphaproteobacteria;o__Rhodobacterales;f__Rhodobacteraceae;g__Roseinatronobacter;s__Roseinatronobacter thiooxidans	0	3	2090	62	3	194	8	1814	588	444	2165	3348	95.3168	Pseudomonadota
GCA_007129305.1	28172	GCF_900460295.1	83.3	2.05	81.87	1.01	0.64	347	3	44.572	44	2730675	3831334	2334	3347	49	99	2	22	hypersaline soda lake sediment	Aquatic Environments	d__Bacteria;p__Pseudomonadota;c__Gammaproteobacteria;o__Enterobacterales;f__Vibrionaceae;g__Vibrio;s__Vibrio metschnikovii	0	4	2467	73	-5	188	8	2236	1087	347	2334	3347	97.9458	Pseudomonadota
GCA_009996165.1	1126	GCF_001578075.1	99.98	0.02	99.89	0.29	0.63	355	262	42.9384	42.5	4988130	5263219	4679	4991	42	42		2	Kent Lake	Aquatic Environments	d__Bacteria;p__Cyanobacteriota;c__Cyanobacteriia;o__Cyanobacteriales;f__Microcystaceae;g__Microcystis;s__Microcystis aeruginosa	0	9	4217	84	9	331	7	3570	14187	353	4679	4991	95.8087	Cyanobacteriota
GCA_009996145.1	1126	GCF_001578075.1	99.7	1.02	99.67	0.4	0.58	627	262	42.5403	42.5	4981878	5263219	4618	4991	40	42		2	Kent Lake	Aquatic Environments	d__Bacteria;p__Cyanobacteriota;c__Cyanobacteriia;o__Cyanobacteriales;f__Microcystaceae;g__Microcystis;s__Microcystis sp002282935	0	9	4133	82	10	330	7	3498	13202	615	4618	4991	95.008	Cyanobacteriota
GCA_019163155.1	34090	GCF_000020645.1	99.76	0.08	97.25	0	0.88	49	1	48.1443	48	2666038	3018238	2540	2914	36	50		6	Lake Cadagno chemocline	Aquatic Environments	d__Bacteria;p__Bacteroidota;c__Chlorobiia;o__Chlorobiales;f__Chlorobiaceae;g__Chlorobium;s__Chlorobium phaeoclathratiforme	2	2	2620	89	-3	81	3	2521	1284	42	2540	2914	99.9783	Bacteroidota
GCA_947487455.1	1884914	GCF_002287965.1	76.02	2.14	70.8	0.66	0.74	114	1	48.1954	48	1063984	1361776	1052	1368	29	41		3	lake water	Aquatic Environments	d__Bacteria;p__Actinomycetota;c__Actinomycetes;o__Nanopelagicales;f__Nanopelagicaceae;g__Planktophila;s__Planktophila dulcis	2	2	1039	75	1	35	3	1001	125	114	1052	1368	98.5349	Actinomycetota
GCA_947501135.1	1581557	GCF_006364455.1	49.11	0.01	53.62	0	0.42	30	1	36.447	37	559972	1302840	586	1341	11	37		3	lake water	Aquatic Environments	d__Bacteria;p__Pseudomonadota;c__Gammaproteobacteria;o__Burkholderiales;f__Methylophilaceae;g__Methylopumilus;s__Methylopumilus planktonicus	2	3	620	46	-5	33	5	584	31	30	586	1341	98.9809	Pseudomonadota
GCA_947459345.1	1126	GCF_001578075.1	99.74	0	98.39	0.58	0.55	328	262	42.8759	42.5	4331547	5263219	4055	4991	49	42		2	lake water	Aquatic Environments	d__Bacteria;p__Cyanobacteriota;c__Cyanobacteriia;o__Cyanobacteriales;f__Microcystaceae;g__Microcystis;s__Microcystis sp020245945	13	9	3961	79	2	343	8	3279	9610	328	4055	4991	95.021	Cyanobacteriota
GCA_947463925.1	1126	GCF_001578075.1	62.06	0.01	62.06	0.22	0.34	451	262	43.2311	42.5	2352351	5263219	2089	4991	22	42		2	lake water	Aquatic Environments	d__Bacteria;p__Cyanobacteriota;c__Cyanobacteriia;o__Cyanobacteriales;f__Microcystaceae;g__Microcystis;s__Microcystis aeruginosa_C	9	9	2625	52	-25	381	18	1844	5684	451	2089	4991	95.2455	Cyanobacteriota
GCA_947490915.1	1581557	GCF_006364455.1	57.8	0.1	60.48	0.85	0.51	64	1	36.9268	37	669359	1302840	676	1341	23	37		3	lake water	Aquatic Environments	d__Bacteria;p__Pseudomonadota;c__Gammaproteobacteria;o__Burkholderiales;f__Methylophilaceae;g__Methylopumilus;s__Methylopumilus planktonicus	0	3	706	52	-4	38	5	664	69	64	676	1341	98.8866	Pseudomonadota
GCA_947455715.1	1126	GCF_001578075.1	94.73	0	93.49	0.44	0.53	395	262	42.8761	42.5	4041493	5263219	3777	4991	41	42		2	lake water	Aquatic Environments	d__Bacteria;p__Cyanobacteriota;c__Cyanobacteriia;o__Cyanobacteriales;f__Microcystaceae;g__Microcystis;s__Microcystis sp020245945	0	9	3809	76	0	378	10	3091	9647	395	3777	4991	95.1489	Cyanobacteriota
GCA_947487115.1	1581557	GCF_006364455.1	67.31	0.03	67.73	1.07	0.61	65	1	36.8551	37	826895	1302840	841	1341	24	37		3	lake water	Aquatic Environments	d__Bacteria;p__Pseudomonadota;c__Gammaproteobacteria;o__Burkholderiales;f__Methylophilaceae;g__Methylopumilus;s__Methylopumilus planktonicus	2	3	861	64	-2	31	3	827	82	65	841	1341	98.8301	Pseudomonadota
GCA_947487435.1	573600	GCF_002288365.1	63.28	1.62	66.69	0.86	0.62	107	1	44.9141	45	869063	1328793	880	1344	24	42		3	lake water	Aquatic Environments	d__Bacteria;p__Actinomycetota;c__Actinomycetes;o__Nanopelagicales;f__Nanopelagicaceae;g__Planktophila;s__Planktophila limnetica	1	1	887	65	0	48	5	835	130	107	880	1344	98.4064	Actinomycetota
GCA_947496205.1	1884915	GCF_002288005.1	82.09	0.3	67.92	1.84	0.75	59	1	42.7563	42.5	976784	1223088	966	1234	27	38		3	lake water	Aquatic Environments	d__Bacteria;p__Actinomycetota;c__Actinomycetes;o__Nanopelagicales;f__Nanopelagicaceae;g__Nanopelagicus;s__Nanopelagicus hibericus	2	2	953	77	1	25	2	925	78	59	966	1234	98.9315	Actinomycetota
GCA_009995885.1	1126	GCF_001578075.1	99.79	0.19	98.79	0.91	0.58	817	262	42.4565	42.5	5133314	5263219	4874	4991	40	42		2	Little Long Lake	Aquatic Environments	d__Bacteria;p__Cyanobacteriota;c__Cyanobacteriia;o__Cyanobacteriales;f__Microcystaceae;g__Microcystis;s__Microcystis sp002282935	0	9	4169	83	14	339	6	3521	14092	801	4874	4991	95.089	Cyanobacteriota
GCA_009996045.1	1126	GCF_001578075.1	99.97	0.02	99.89	0.51	0.67	400	262	42.7003	42.5	5104737	5263219	4829	4991	41	42	2	2	MSU2 Lake	Aquatic Environments	d__Bacteria;p__Cyanobacteriota;c__Cyanobacteriia;o__Cyanobacteriales;f__Microcystaceae;g__Microcystis;s__Microcystis aeruginosa	0	9	4303	86	10	303	6	3717	15400	394	4829	4991	96.0761	Cyanobacteriota
GCA_029266045.1	642589	GCF_029266045.1	100	0.63	98.66	0	1	28	28	48.4339	48.5	2408423	2408423	2267	2267	48	48	3	3	native outdoor hot spring sediment	Aquatic Environments	d__Bacteria;p__Bacillota_A;c__Clostridia;o__Oscillospirales;f__Acutalibacteraceae;g__Caproiciproducens;s__Caproiciproducens galactitolivorans	1	1	2267	100	0	0	0	2267	71	28	2267	2267	100	Bacillota_A
GCA_007096535.1	44823	GCF_032027425.1	99.91	0.08	97.92	0.29	0.63	196	2	42.8462	43	4360859	4683915	4084	4469	41	42		4	non-axenic culture from freshwater	Aquatic Environments	d__Bacteria;p__Cyanobacteriota;c__Cyanobacteriia;o__Cyanobacteriales;f__Microcystaceae;g__Microcystis;s__Microcystis wesenbergii	0	7	3728	83	8	222	5	3297	41767	196	4084	4469	95.222	Cyanobacteriota
GCA_001890975.1	1233427	GCF_028330985.1	99.41	0.07	98.89	0.44	1	134	113	44.809	45	5826181	5665572	5204	5037	56	52	2		non-axenic enrichment culture inoculated from diseased coral	Aquatic Environments	d__Bacteria;p__Cyanobacteriota;c__Cyanobacteriia;o__Cyanobacteriales;f__Desertifilaceae;g__Roseofilum;s__Roseofilum reptotaenium	0	11	5022	99	3	7	0	5011	808	134	5204	5037	99.9682	Cyanobacteriota
GCA_018457135.1	1206	GCF_000014265.1	99.97	0.05	99.27	0.22	0.92	347	1	33.9688	34	7221323	7750108	5006	5427	34	38		4	non-axenic enrichment culture inoculated with Trichodesmium trichomes collected from seawater; maintained in YBC-II_artificial_seawater; biomass sampled from culture in 2019-05 for DNA extraction	Aquatic Environments	d__Bacteria;p__Cyanobacteriota;c__Cyanobacteriia;o__Cyanobacteriales;f__Microcoleaceae;g__Trichodesmium;s__Trichodesmium erythraeum	0	9	5293	97	-5	120	2	4817	15905	241	5006	5427	99.9618	Cyanobacteriota
GCA_027483965.1	303	GCF_000412675.1	99.95	0.35	99.61	3.22	0.85	46	1	61.9636	62.5	6557524	6156701	6034	5427	117	80	1	22	pond C8 freshwater mesocosm in the Large Experimental Array of Ponds platform	Aquatic Environments	d__Bacteria;p__Pseudomonadota;c__Gammaproteobacteria;o__Pseudomonadales;f__Pseudomonadaceae;g__Pseudomonas_E;s__Pseudomonas_E putida	9	8	5043	92	16	126	2	4885	47128	46	6034	5427	98.4067	Pseudomonadota
GCA_009995825.1	1126	GCF_001578075.1	99.96	0.23	99.23	0.51	0.57	631	262	42.5237	42.5	4979827	5263219	4619	4991	40	42		2	Sherman Lake	Aquatic Environments	d__Bacteria;p__Cyanobacteriota;c__Cyanobacteriia;o__Cyanobacteriales;f__Microcystaceae;g__Microcystis;s__Microcystis sp002282935	0	9	4082	81	11	321	6	3458	11931	619	4619	4991	95.0095	Cyanobacteriota
GCA_009995785.1	1126	GCF_001578075.1	99.91	0.23	99.01	0.73	0.57	639	262	42.516	42.5	4975521	5263219	4603	4991	40	42		2	Sherman Lake	Aquatic Environments	d__Bacteria;p__Cyanobacteriota;c__Cyanobacteriia;o__Cyanobacteriales;f__Microcystaceae;g__Microcystis;s__Microcystis sp002282935	0	9	4085	81	11	327	7	3443	12181	622	4603	4991	95.0625	Cyanobacteriota
GCA_009995725.1	1126	GCF_001578075.1	99.98	0.19	99.23	0.37	0.59	805	262	42.4953	42.5	5088571	5263219	4759	4991	37	42		2	Sixteen Lake	Aquatic Environments	d__Bacteria;p__Cyanobacteriota;c__Cyanobacteriia;o__Cyanobacteriales;f__Microcystaceae;g__Microcystis;s__Microcystis sp002282935	0	9	4153	83	12	324	6	3498	13210	805	4759	4991	95.0472	Cyanobacteriota
GCA_030158335.1	1225476	GCF_001881495.1	99.42	0.09	93.02	0.58	0.93	30	33	36.8579	37	1574265	1493003	1369	1285	37	40		3	Stream model ecosystem (AquaFlow mesocosm system)	Aquatic Environments	d__Bacteria;p__Pseudomonadota;c__Gammaproteobacteria;o__Diplorickettsiales;f__Diplorickettsiaceae;g__Aquirickettsiella;s__Aquirickettsiella isopodorum	0	0	1248	97	8	11	0	1236	147	27	1369	1285	98.5629	Pseudomonadota
GCA_030158525.1	1751046	GCF_016110345.1	93.46	0	94.71	0.66	0.68	168	2	55.5012	54	1880690	2305339	1830	2281	25	46		4	Stream model ecosystem (AquaFlow mesocosm system)	Aquatic Environments	d__Bacteria;p__Pseudomonadota;c__Gammaproteobacteria;o__Burkholderiales;f__Rhodocyclaceae;g__Fluviibacter;s__Fluviibacter phosphoraccumulans	0	3	1739	76	4	87	4	1629	237	160	1830	2281	97.8341	Pseudomonadota
GCA_009993915.1	518738	GCF_009994065.1	100	0.03	99.53	1.49	0.99	54	33	41.656	41.5	4551568	4463446	3862	3783	78	67	2		subsurface aquifer	Aquatic Environments	d__Bacteria;p__Pseudomonadota;c__Gammaproteobacteria;o__Enterobacterales;f__Shewanellaceae;g__Shewanella;s__Shewanella vesiculosa	0	0	3765	99	2	1	0	3764	301	51	3862	3783	99.9758	Pseudomonadota
GCA_009993825.1	518738	GCF_009994065.1	100	0.07	99.53	1.66	1	71	33	41.6402	41.5	4652212	4463446	3956	3783	74	67			subsurface aquifer	Aquatic Environments	d__Bacteria;p__Pseudomonadota;c__Gammaproteobacteria;o__Enterobacterales;f__Shewanellaceae;g__Shewanella;s__Shewanella vesiculosa	0	0	3778	99	4	1	0	3777	268	68	3956	3783	99.9917	Pseudomonadota
GCA_015708255.1	1160	GCF_904830935.1	99.99	0.89	99.56	0.65	0.86	424	6	39.6264	39.5	4765279	4904228	4194	4423	37	42	2	11	surface lake water freshwater algal bloom	Aquatic Environments	d__Bacteria;p__Cyanobacteriota;c__Cyanobacteriia;o__Cyanobacteriales;f__Microcoleaceae;g__Planktothrix;s__Planktothrix agardhii	0	7	4037	91	3	160	3	3829	10620	334	4194	4423	99.045	Cyanobacteriota
GCA_023255795.1	513050	GCF_000021645.1	99.44	0.75	100	0	0.95	56	1	33.778	34	1804058	1855560	1803	1814	44	46		6	thermophilic sediment from neutral hot spring	Aquatic Environments	d__Bacteria;p__Dictyoglomota;c__Dictyoglomia;o__Dictyoglomales;f__Dictyoglomaceae;g__Dictyoglomus;s__Dictyoglomus turgidum	0	0	1776	97	1	29	1	1737	410	36	1803	1814	99.7382	Dictyoglomota
GCA_018389055.1	1495650	GCF_900187885.1	93.93	3.01	94.26	1.82	0.91	356	87	66.9605	67.5	3900006	3216964	3522	2868	54	53	3	3	top 1 cm of 85 C hot spring sediment	Aquatic Environments	d__Bacteria;p__Chloroflexota;c__Anaerolineae;o__Thermoflexales;f__Thermoflexaceae;g__Thermoflexus;s__Thermoflexus hugenholtzii	0	1	2716	94	22	76	2	2628	798	356	3522	2868	98.8362	Chloroflexota
GCA_023229745.1	993689	GCF_002077135.1	96.17	0.01	98.64	2.8	0.59	27	5	66.6659	66	3109433	3755691	2828	3392	45	54	2	6	water from a groundwater well adjacent to an active municipal landfill in Southern Ontario	Aquatic Environments	d__Bacteria;p__Pseudomonadota;c__Gammaproteobacteria;o__Xanthomonadales;f__Rhodanobacteraceae;g__Metallibacterium;s__Metallibacterium scheffleri	2	2	2748	81	2	161	5	2506	962	27	2828	3392	95.8387	Pseudomonadota
GCA_025599495.1	1126	GCF_001578075.1	99.99	1.99	98.36	1.31	0.59	281	262	42.4294	42.5	4891847	5263219	4705	4991	41	42	5	2	Water Sample from freshwater lake	Aquatic Environments	d__Bacteria;p__Cyanobacteriota;c__Cyanobacteriia;o__Cyanobacteriales;f__Microcystaceae;g__Microcystis;s__Microcystis sp002282935	0	9	4194	84	10	351	7	3525	10190	281	4705	4991	95.1827	Cyanobacteriota
GCA_010020755.1	1925548	GCF_002688585.1	78.39	1.08	77.31	0	0.56	198	1	29.305	29	760832	1160202	857	1231	19	33	1	3	water samples from lakes and estuaries along the Chattahoochee River collected between June/2010 and December/2014	Aquatic Environments	d__Bacteria;p__Pseudomonadota;c__Alphaproteobacteria;o__Pelagibacterales;f__Pelagibacteraceae;g__Fonsibacter;s__Fonsibacter ubiquis	0	1	786	63	8	30	3	749	337	198	857	1231	97.8084	Pseudomonadota
GCA_010020785.1	1925548	GCF_002688585.1	69.19	1.37	79.9	0	0.55	188	1	29.2215	29	750783	1160202	846	1231	21	33	1	3	water samples from lakes and estuaries along the Chattahoochee River collected between June/2010 and December/2014	Aquatic Environments	d__Bacteria;p__Pseudomonadota;c__Alphaproteobacteria;o__Pelagibacterales;f__Pelagibacteraceae;g__Fonsibacter;s__Fonsibacter ubiquis	0	1	765	62	9	26	3	735	321	188	846	1231	97.9949	Pseudomonadota
GCA_010020815.1	1925548	GCF_002688585.1	73.87	0.29	80.51	0	0.54	208	1	29.104	29	740832	1160202	840	1231	20	33		3	water samples from lakes and estuaries along the Chattahoochee River collected between June/2010 and December/2014	Aquatic Environments	d__Bacteria;p__Pseudomonadota;c__Alphaproteobacteria;o__Pelagibacterales;f__Pelagibacteraceae;g__Fonsibacter;s__Fonsibacter ubiquis	0	1	768	62	8	35	4	731	361	208	840	1231	97.7033	Pseudomonadota
GCA_010020905.1	1925548	GCF_002688585.1	67.85	1.31	82.86	0	0.53	186	1	29.1547	29	710397	1160202	810	1231	17	33	1	3	water samples from lakes and estuaries along the Chattahoochee River collected between June/2010 and December/2014	Aquatic Environments	d__Bacteria;p__Pseudomonadota;c__Alphaproteobacteria;o__Pelagibacterales;f__Pelagibacteraceae;g__Fonsibacter;s__Fonsibacter ubiquis	0	1	727	59	10	21	2	702	316	186	810	1231	97.9914	Pseudomonadota
GCA_026414645.1	2173829	GCF_003851885.1	99.86	0	98.92	0	0.93	65	57	42.5298	42.5	2617543	2671880	2241	2280	37	38	1	5	alkaline hot spring water	Aquatic Environments	d__Bacteria;p__Bacteroidota;c__Bacteroidia;o__Flavobacteriales;f__Schleiferiaceae;g__Thermaurantimonas;s__Thermaurantimonas aggregans	0	0	2212	97	1	28	1	2180	128	58	2241	2280	99.5316	Bacteroidota
GCA_026415375.1	198467	GCF_001187595.1	80.73	7.5	70.69	1.72	0.71	384	1	41.4208	41.5	2506715	2803668	2593	2894	15	78	1	24	alkaline hot spring water	Aquatic Environments	d__Bacteria;p__Bacillota;c__Bacilli;o__Bacillales;f__Anoxybacillaceae;g__Anoxybacillus;s__Anoxybacillus gonensis	0	4	2309	79	10	138	5	2127	958	384	2593	2894	98.3536	Bacillota
GCA_017887945.1	239935	GCF_009731575.1	100	0.26	97.96	0	0.85	43	2	55.6331	55.5	2731419	2878459	2332	2408	50	55	3	9	broiler chicken gastrointestinal tract	Gut and Feces	d__Bacteria;p__Verrucomicrobiota;c__Verrucomicrobiae;o__Verrucomicrobiales;f__Akkermansiaceae;g__Akkermansia;s__Akkermansia muciniphila	0	2	2103	87	9	48	2	2022	422	43	2332	2408	98.7748	Verrucomicrobiota
GCA_017888615.1	1694	GCF_002706665.1	99.97	0.7	99.56	1.92	0.73	65	1	63.5006	63.5	1962581	1978157	1640	1596	51	56	2	8	broiler chicken gastrointestinal tract	Gut and Feces	d__Bacteria;p__Actinomycetota;c__Actinomycetes;o__Actinomycetales;f__Bifidobacteriaceae;g__Bifidobacterium;s__Bifidobacterium globosum	0	0	1442	90	12	31	1	1399	366	65	1640	1596	96.2572	Actinomycetota
GCA_017888345.1	29363	GCF_000424025.1	98.98	0.89	98.64	0.34	0.88	348	32	29.4327	29.5	3733276	3561289	3628	3470	41	46	5	10	broiler chicken gastrointestinal tract	Gut and Feces	d__Bacteria;p__Bacillota_A;c__Clostridia;o__Clostridiales;f__Clostridiaceae;g__Clostridium;s__Clostridium paraputrificum	7	0	3119	89	14	107	2	2990	572	348	3628	3470	99.315	Bacillota_A
GCA_017889035.1	33959	GCF_014058685.1	89.86	0.16	92.1	1.26	0.61	167	1	34.3338	34.5	1603197	1951416	1562	1792	36	80	4	21	broiler chicken gastrointestinal tract	Gut and Feces	d__Bacteria;p__Bacillota;c__Bacilli;o__Lactobacillales;f__Lactobacillaceae;g__Lactobacillus;s__Lactobacillus johnsonii	0	1	1406	78	9	104	6	1235	541	167	1562	1792	96.4157	Bacillota
GCA_017888085.1	1496	GCF_018885085.1	85.02	1.08	91.05	1.14	0.85	440	2	28.2823	28.5	3642108	4095894	3240	3604	18	90	4	35	broiler chicken gastrointestinal tract	Gut and Feces	d__Bacteria;p__Bacillota_A;c__Clostridia;o__Peptostreptococcales;f__Peptostreptococcaceae;g__Clostridioides;s__Clostridioides difficile	0	4	3228	89	0	196	6	3007	1535	440	3240	3604	99.4305	Bacillota_A
GCA_017887545.1	1354	GCF_002278015.2	100	0.17	99.63	0	0.88	138	1	36.7311	37	2824865	2845651	2544	2483	47	68	3	18	broiler chicken gastrointestinal tract	Gut and Feces	d__Bacteria;p__Bacillota;c__Bacilli;o__Lactobacillales;f__Enterococcaceae;g__Enterococcus_B;s__Enterococcus_B hirae	0	5	2323	93	8	62	2	2245	2140	138	2544	2483	98.861	Bacillota
GCA_017888165.1	35787	GCF_009428965.1	93.88	1.37	98.03	0.82	0.82	70	1	53.6182	53.5	1605002	1714771	1551	1657	32	67	1	18	broiler chicken gastrointestinal tract	Gut and Feces	d__Bacteria;p__Bacillota;c__Bacilli;o__Lactobacillales;f__Lactobacillaceae;g__Limosilactobacillus;s__Limosilactobacillus pontis	1	1	1463	88	5	69	4	1386	1768	70	1551	1657	97.6664	Bacillota
GCA_017887605.1	584	GCF_000069965.1	100	0.67	96.49	1.89	0.84	294	2	38.6094	39	3636528	4099895	3186	3688	49	84	5	22	broiler chicken gastrointestinal tract	Gut and Feces	d__Bacteria;p__Pseudomonadota;c__Gammaproteobacteria;o__Enterobacterales;f__Enterobacteriaceae;g__Proteus;s__Proteus mirabilis	0	5	3117	84	2	85	2	3004	775	294	3186	3688	99.1682	Pseudomonadota
GCA_017887475.1	1624	GCF_035231985.1	99.74	0.13	99.48	0.52	0.76	37	3	32.4228	33	1891758	2071255	1814	1958	25	78	2	22	broiler chicken gastrointestinal tract	Gut and Feces	d__Bacteria;p__Bacillota;c__Bacilli;o__Lactobacillales;f__Lactobacillaceae;g__Ligilactobacillus;s__Ligilactobacillus salivarius	2	2	1658	84	8	46	2	1603	936	37	1814	1958	98.1062	Bacillota
GCA_948929435.1	76936	GCF_001460635.1	99.99	2.72	99.35	3.19	0.88	40	1	38.9931	39	1836732	1920832	1817	1912	34	40		4	Caecum	Gut and Feces	d__Bacteria;p__Campylobacterota;c__Campylobacteria;o__Campylobacterales;f__Helicobacteraceae;g__Helicobacter_C;s__Helicobacter_C typhlonius	0	0	1793	93	1	70	3	1710	302	38	1817	1912	99.2339	Campylobacterota
GCA_948967075.1	1796646	GCF_001688845.2	92.83	0.45	92.83	0.38	0.76	240	1	51.28	50	3076005	3306457	2622	2787	37	54	21	12	Caecum	Gut and Feces	d__Bacteria;p__Bacteroidota;c__Bacteroidia;o__Bacteroidales;f__Muribaculaceae;g__Muribaculum;s__Muribaculum intestinale	0	1	2199	78	16	100	3	2052	4309	234	2622	2787	99.6174	Bacteroidota
GCA_948877445.1	33959	GCF_014058685.1	86.78	2.16	89.16	1.43	0.8	259	1	34.4399	34.5	1577536	1951416	1472	1792	33	80	1	21	Caecum	Gut and Feces	d__Bacteria;p__Bacillota;c__Bacilli;o__Lactobacillales;f__Lactobacillaceae;g__Lactobacillus;s__Lactobacillus sp947171515	0	1	1551	86	-5	82	5	1440	784	235	1472	1792	99.9728	Bacillota
GCA_948961505.1	1862672	GCF_001945605.1	99.96	0.9	96.9	2.29	0.88	119	148	42.6972	42.5	2173343	2254642	2204	2260	46	45	4	13	Caecum	Gut and Feces	d__Bacteria;p__Bacillota_I;c__Bacilli_A;o__Erysipelotrichales;f__Erysipelotrichaceae;g__Dubosiella;s__Dubosiella newyorkensis	0	0	2058	91	6	51	2	1975	205	111	2204	2260	99.0279	Bacillota_I
GCA_948884165.1	2094150	GCF_003024805.1	80.16	3.58	76.88	0.34	0.59	349	80	52.9944	51	2052596	3268790	1660	2782	20	48		4	Caecum	Gut and Feces	d__Bacteria;p__Bacteroidota;c__Bacteroidia;o__Bacteroidales;f__Muribaculaceae;g__Duncaniella;s__Duncaniella muris	0	0	1637	58	1	111	6	1505	538	349	1660	2782	98.6595	Bacteroidota
GCA_948936275.1	487175	GCF_000205025.1	99.98	1.5	100	0.18	0.73	167	103	48.5543	48	2646271	2831696	2385	2522	52	53		3	Caecum	Gut and Feces	d__Bacteria;p__Pseudomonadota;c__Gammaproteobacteria;o__Burkholderiales;f__Burkholderiaceae;g__Parasutterella;s__Parasutterella excrementihominis	0	0	2172	86	8	84	3	2050	363	140	2385	2522	98.313	Pseudomonadota
GCA_948869315.1	239935	GCF_009731575.1	100	0.26	97.96	0	0.87	27	2	55.55	55.5	2698702	2878459	2281	2408	48	55		9	Caecum	Gut and Feces	d__Bacteria;p__Verrucomicrobiota;c__Verrucomicrobiae;o__Verrucomicrobiales;f__Akkermansiaceae;g__Akkermansia;s__Akkermansia muciniphila	2	2	2130	88	6	47	2	2059	410	23	2281	2408	98.7592	Verrucomicrobiota
GCA_949000805.1	818	GCF_014131755.1	97.88	2.03	97.82	0.57	0.76	56	2	42.7077	43	6285759	6304193	4931	4924	59	70	5	15	Caecum	Gut and Feces	d__Bacteria;p__Bacteroidota;c__Bacteroidia;o__Bacteroidales;f__Bacteroidaceae;g__Bacteroides;s__Bacteroides thetaiotaomicron	2	3	4242	86	13	252	5	3870	1757	55	4931	4924	98.1366	Bacteroidota
GCA_948492935.1	33959	GCF_014058685.1	100	0.01	98.97	0	0.96	37	1	34.3224	34.5	1877892	1951416	1762	1792	56	80	1	21	Caecum	Gut and Feces	d__Bacteria;p__Bacillota;c__Bacilli;o__Lactobacillales;f__Lactobacillaceae;g__Lactobacillus;s__Lactobacillus sp947171515	0	1	1779	99	0	6	0	1756	1180	37	1762	1792	99.9971	Bacillota
GCA_948944505.1	1622	GCF_003288115.1	88.14	0.3	93.03	1.48	0.68	209	1	40.2466	40	1756594	2290452	1650	2208	16	65		19	Caecum	Gut and Feces	d__Bacteria;p__Bacillota;c__Bacilli;o__Lactobacillales;f__Lactobacillaceae;g__Ligilactobacillus;s__Ligilactobacillus murinus	0	6	1679	76	-1	86	5	1512	2005	190	1650	2208	97.9162	Bacillota
GCA_948999565.1	248039	GCF_000487995.2	98.99	0.45	98.28	2.59	0.95	110	1	31.1255	31	2321372	2347083	2104	2145	34	42		9	Caecum	Gut and Feces	d__Bacteria;p__Deferribacterota;c__Deferribacteres;o__Deferribacterales;f__Mucispirillaceae;g__Mucispirillum;s__Mucispirillum schaedleri	0	0	2127	99	-1	37	1	2014	5565	107	2104	2145	99.9696	Deferribacterota
GCA_948896475.1	1862672	GCF_001945605.1	98.78	0.78	96.9	2.29	0.85	166	148	42.6394	42.5	2059850	2254642	2036	2260	32	45	2	13	Caecum	Gut and Feces	d__Bacteria;p__Bacillota_I;c__Bacilli_A;o__Erysipelotrichales;f__Erysipelotrichaceae;g__Dubosiella;s__Dubosiella newyorkensis	0	0	2001	88	1	64	3	1896	223	139	2036	2260	99.0431	Bacillota_I
GCA_948975185.1	2094150	GCF_003024805.1	99.81	0.99	98.87	0.64	0.74	85	80	52.2005	51	2524758	3268790	2036	2782	36	48	1	4	Caecum	Gut and Feces	d__Bacteria;p__Bacteroidota;c__Bacteroidia;o__Bacteroidales;f__Muribaculaceae;g__Duncaniella;s__Duncaniella muris	0	0	2019	72	0	65	3	1940	318	79	2036	2782	98.8	Bacteroidota
GCA_948772045.1	239935	GCF_009731575.1	100	0.26	97.96	0	0.87	24	2	55.7272	55.5	2675488	2878459	2252	2408	47	55		9	Caecum	Gut and Feces	d__Bacteria;p__Verrucomicrobiota;c__Verrucomicrobiae;o__Verrucomicrobiales;f__Akkermansiaceae;g__Akkermansia;s__Akkermansia muciniphila	2	2	2130	88	5	45	1	2057	374	21	2252	2408	98.7541	Verrucomicrobiota
GCA_948849015.1	818	GCF_014131755.1	98.53	1.03	96.26	0.57	0.75	66	2	43.0357	43	6157025	6304193	4818	4924	51	70	1	15	Caecum	Gut and Feces	d__Bacteria;p__Bacteroidota;c__Bacteroidia;o__Bacteroidales;f__Bacteroidaceae;g__Bacteroides;s__Bacteroides thetaiotaomicron	2	3	4209	85	12	274	5	3800	1739	62	4818	4924	98.1457	Bacteroidota
GCA_948585135.1	487175	GCF_000205025.1	99.99	1.02	100	0	0.75	58	103	48.5033	48	2737888	2831696	2441	2522	56	53	3	3	Caecum	Gut and Feces	d__Bacteria;p__Pseudomonadota;c__Gammaproteobacteria;o__Burkholderiales;f__Burkholderiaceae;g__Parasutterella;s__Parasutterella excrementihominis	1	0	2208	87	9	66	2	2109	286	58	2441	2522	98.2443	Pseudomonadota
GCA_949060205.1	1694	GCF_002706665.1	99.98	0.14	99.95	0.89	0.73	47	1	63.3958	63.5	2037944	1978157	1675	1596	48	56		8	Caecum	Gut and Feces	d__Bacteria;p__Actinomycetota;c__Actinomycetes;o__Actinomycetales;f__Bifidobacteriaceae;g__Bifidobacterium;s__Bifidobacterium globosum	0	0	1469	92	12	39	2	1415	361	45	1675	1596	96.2155	Actinomycetota
GCA_948978655.1	33959	GCF_014058685.1	99.86	1.71	98.3	1.23	0.95	160	1	34.3378	34.5	1852962	1951416	1766	1792	28	80		21	Caecum	Gut and Feces	d__Bacteria;p__Bacillota;c__Bacilli;o__Lactobacillales;f__Lactobacillaceae;g__Lactobacillus;s__Lactobacillus sp910589675	0	1	1751	97	0	22	1	1716	975	137	1766	1792	99.9839	Bacillota
GCA_948917785.1	248039	GCF_000487995.2	94.8	1.15	95.35	2.59	0.88	234	1	31.3118	31	2095650	2347083	1901	2145	31	42	5	9	Caecum	Gut and Feces	d__Bacteria;p__Deferribacterota;c__Deferribacteres;o__Deferribacterales;f__Mucispirillaceae;g__Mucispirillum;s__Mucispirillum schaedleri	0	0	2008	93	-5	68	3	1844	4107	232	1901	2145	99.9507	Deferribacterota
GCA_949042425.1	28116	GCF_001314995.1	99.91	1.82	97.92	1.21	0.63	93	1	41.7816	42	6603477	6472489	5145	4910	64	70	2	15	Caecum	Gut and Feces	d__Bacteria;p__Bacteroidota;c__Bacteroidia;o__Bacteroidales;f__Bacteroidaceae;g__Bacteroides;s__Bacteroides ovatus	2	2	4252	86	17	293	5	3848	1295	90	5145	4910	96.7713	Bacteroidota
GCA_948485755.1	818	GCF_014131755.1	99.97	2.3	98.66	0.67	0.76	84	2	42.7812	43	6254417	6304193	4904	4924	56	70		15	Caecum	Gut and Feces	d__Bacteria;p__Bacteroidota;c__Bacteroidia;o__Bacteroidales;f__Bacteroidaceae;g__Bacteroides;s__Bacteroides thetaiotaomicron	2	3	4242	86	13	255	5	3871	1760	78	4904	4924	98.149	Bacteroidota
GCA_949016065.1	1796652	GCF_016696765.1	99.98	3.15	98.7	0.21	0.88	105	25	44.2508	44	2562135	2887949	2268	2534	49	62		18	Caecum	Gut and Feces	d__Bacteria;p__Pseudomonadota;c__Gammaproteobacteria;o__Burkholderiales;f__Burkholderiaceae;g__Turicimonas;s__Turicimonas muris	0	0	2344	92	-3	67	2	2242	1579	88	2268	2534	99.9625	Pseudomonadota
GCA_948586325.1	1862672	GCF_001945605.1	99.9	0.85	95.96	2.29	0.87	101	148	42.56	42.5	2143623	2254642	2182	2260	45	45	4	13	Caecum	Gut and Feces	d__Bacteria;p__Bacillota_I;c__Bacilli_A;o__Erysipelotrichales;f__Erysipelotrichaceae;g__Dubosiella;s__Dubosiella newyorkensis	0	0	2060	91	5	50	2	1969	195	93	2182	2260	98.9993	Bacillota_I
GCA_948714675.1	1862672	GCF_001945605.1	91.75	3.11	93.08	2.65	0.82	480	148	42.9564	42.5	2041096	2254642	2059	2260	36	45	2	13	Caecum	Gut and Feces	d__Bacteria;p__Bacillota_I;c__Bacilli_A;o__Erysipelotrichales;f__Erysipelotrichaceae;g__Dubosiella;s__Dubosiella newyorkensis	0	0	1913	84	7	84	4	1807	531	478	2059	2260	98.8628	Bacillota_I
GCA_949058535.1	487175	GCF_000205025.1	99.9	5.26	99.53	2.32	0.74	209	103	48.4699	48	2703144	2831696	2460	2522	49	53		3	Caecum	Gut and Feces	d__Bacteria;p__Pseudomonadota;c__Gammaproteobacteria;o__Burkholderiales;f__Burkholderiaceae;g__Parasutterella;s__Parasutterella excrementihominis	0	0	2182	86	11	79	3	2075	461	175	2460	2522	98.3609	Pseudomonadota
GCA_948755525.1	76936	GCF_001460635.1	99.96	2.16	98.95	2.47	0.87	34	1	38.967	39	1843976	1920832	1820	1912	36	40	1	4	Caecum	Gut and Feces	d__Bacteria;p__Campylobacterota;c__Campylobacteria;o__Campylobacterales;f__Helicobacteraceae;g__Helicobacter_C;s__Helicobacter_C typhlonius	0	0	1782	93	2	68	3	1698	309	32	1820	1912	99.1585	Campylobacterota
GCA_949075685.1	818	GCF_014131755.1	94.15	1.93	95.41	0.97	0.75	194	2	42.6308	43	5962117	6304193	4630	4924	54	70	1	15	Caecum	Gut and Feces	d__Bacteria;p__Bacteroidota;c__Bacteroidia;o__Bacteroidales;f__Bacteroidaceae;g__Bacteroides;s__Bacteroides thetaiotaomicron	0	3	4116	83	11	273	5	3722	1834	171	4630	4924	98.0854	Bacteroidota
GCA_948761975.1	328812	GCF_020091425.1	84.89	3.57	92.3	1.54	0.63	1597	3	43.4353	43.5	5745030	7053599	5027	5720	33	77		18	Caecum	Gut and Feces	d__Bacteria;p__Bacteroidota;c__Bacteroidia;o__Bacteroidales;f__Tannerellaceae;g__Parabacteroides;s__Parabacteroides goldsteinii	0	0	4324	75	13	496	9	3602	2976	491	5027	5720	97.7001	Bacteroidota
GCA_949029115.1	2094151	GCF_030759015.1	89.15	0.81	94.53	2.29	0.66	51	1	55.2493	53	2201227	3056428	1812	2713	34	54	1	12	Caecum	Gut and Feces	d__Bacteria;p__Bacteroidota;c__Bacteroidia;o__Bacteroidales;f__Muribaculaceae;g__Paramuribaculum;s__Paramuribaculum intestinale	0	0	1822	67	0	97	5	1679	1447	50	1812	2713	98.748	Bacteroidota
GCA_949041815.1	2094150	GCF_003024805.1	94.26	0.09	94.72	0.38	0.71	63	80	52.3344	51	2410117	3268790	1948	2782	33	48		4	Caecum	Gut and Feces	d__Bacteria;p__Bacteroidota;c__Bacteroidia;o__Bacteroidales;f__Muribaculaceae;g__Duncaniella;s__Duncaniella muris	0	0	1953	70	0	83	4	1854	250	59	1948	2782	99.1092	Bacteroidota
GCA_948692275.1	239935	GCF_009731575.1	94.7	2.15	91.72	1.36	0.82	334	2	55.8344	55.5	2558641	2878459	2274	2408	44	55	3	9	Caecum	Gut and Feces	d__Bacteria;p__Verrucomicrobiota;c__Verrucomicrobiae;o__Verrucomicrobiales;f__Akkermansiaceae;g__Akkermansia;s__Akkermansia muciniphila	0	2	2003	83	11	71	3	1903	566	334	2274	2408	98.5985	Verrucomicrobiota
GCA_948574255.1	33959	GCF_014058685.1	80.47	3.6	85.22	0.72	0.79	352	1	34.2428	34.5	1565384	1951416	1465	1792	20	80		21	Caecum	Gut and Feces	d__Bacteria;p__Bacillota;c__Bacilli;o__Lactobacillales;f__Lactobacillaceae;g__Lactobacillus;s__Lactobacillus sp947171515	0	1	1513	84	-3	86	5	1400	786	352	1465	1792	99.9654	Bacillota
GCA_948748905.1	239935	GCF_009731575.1	100	0.25	97.96	0	0.85	18	2	55.681	55.5	2671802	2878459	2257	2408	48	55		9	Caecum	Gut and Feces	d__Bacteria;p__Verrucomicrobiota;c__Verrucomicrobiae;o__Verrucomicrobiales;f__Akkermansiaceae;g__Akkermansia;s__Akkermansia muciniphila	2	2	2140	88	5	51	2	2064	392	15	2257	2408	98.6144	Verrucomicrobiota
GCA_949087505.1	2094150	GCF_003024805.1	86.8	0.09	89.14	0.38	0.62	50	80	52.9596	51	2128523	3268790	1696	2782	27	48		4	Caecum	Gut and Feces	d__Bacteria;p__Bacteroidota;c__Bacteroidia;o__Bacteroidales;f__Muribaculaceae;g__Duncaniella;s__Duncaniella muris	0	0	1771	63	-4	96	5	1645	207	49	1696	2782	98.7364	Bacteroidota
GCA_949016875.1	1598	GCF_003703885.1	99.67	1.72	97.92	0.67	0.65	215	38	38.6667	38.5	1800040	2220255	1709	2041	33	62	3	16	Caecum	Gut and Feces	d__Bacteria;p__Bacillota;c__Bacilli;o__Lactobacillales;f__Lactobacillaceae;g__Limosilactobacillus;s__Limosilactobacillus reuteri_G	0	0	1629	79	4	85	4	1521	416	183	1709	2041	96.0552	Bacillota
GCA_948940295.1	2094150	GCF_003024805.1	69.78	0.04	72.08	0.38	0.5	36	80	53.1154	51	1725138	3268790	1370	2782	21	48		4	Caecum	Gut and Feces	d__Bacteria;p__Bacteroidota;c__Bacteroidia;o__Bacteroidales;f__Muribaculaceae;g__Duncaniella;s__Duncaniella muris	0	0	1467	52	-7	122	8	1312	180	35	1370	2782	98.7992	Bacteroidota
GCA_949054245.1	2094150	GCF_003024805.1	95.25	0.35	97.52	0.38	0.72	104	80	52.2236	51	2449654	3268790	2001	2782	28	48	1	4	Caecum	Gut and Feces	d__Bacteria;p__Bacteroidota;c__Bacteroidia;o__Bacteroidales;f__Muribaculaceae;g__Duncaniella;s__Duncaniella muris	0	0	2011	72	0	86	4	1910	358	92	2001	2782	99.0522	Bacteroidota
GCA_948565665.1	1590	GCF_009913655.1	100	1.01	99.07	3.4	0.88	90	1	44.2008	44.5	3374813	3223643	3164	2957	59	62	3	16	Caecum	Gut and Feces	d__Bacteria;p__Bacillota;c__Bacilli;o__Lactobacillales;f__Lactobacillaceae;g__Lactiplantibacillus;s__Lactiplantibacillus plantarum	4	4	2744	92	13	71	2	2649	1611	79	3164	2957	99.1755	Bacillota
GCA_948781965.1	818	GCF_014131755.1	99.98	2.25	99.41	0.57	0.77	38	2	42.8385	43	6409809	6304193	5074	4924	62	70	1	15	Caecum	Gut and Feces	d__Bacteria;p__Bacteroidota;c__Bacteroidia;o__Bacteroidales;f__Bacteroidaceae;g__Bacteroides;s__Bacteroides thetaiotaomicron	2	3	4285	87	15	254	5	3909	1743	38	5074	4924	98.0776	Bacteroidota
GCA_948994055.1	1622	GCF_003288115.1	96.29	0.68	96.36	0.26	0.75	182	1	40.1995	40	2112700	2290452	1997	2208	39	65	1	19	Caecum	Gut and Feces	d__Bacteria;p__Bacillota;c__Bacilli;o__Lactobacillales;f__Lactobacillaceae;g__Ligilactobacillus;s__Ligilactobacillus murinus	0	6	1847	83	7	80	4	1652	2714	173	1997	2208	97.8601	Bacillota
GCA_948474555.1	33959	GCF_014058685.1	99.93	1.04	98.8	1.1	0.94	107	1	34.368	34.5	1859898	1951416	1747	1792	38	80		21	Caecum	Gut and Feces	d__Bacteria;p__Bacillota;c__Bacilli;o__Lactobacillales;f__Lactobacillaceae;g__Lactobacillus;s__Lactobacillus sp945980025	0	1	1756	97	0	19	1	1720	939	107	1747	1792	99.9896	Bacillota
GCA_948760235.1	1796646	GCF_001688845.2	88.36	0.13	92.04	0	0.71	261	1	51.2738	50	2472759	3306457	2031	2787	25	54		12	Caecum	Gut and Feces	d__Bacteria;p__Bacteroidota;c__Bacteroidia;o__Bacteroidales;f__Muribaculaceae;g__Muribaculum;s__Muribaculum intestinale	0	1	1925	69	5	91	4	1803	2044	168	2031	2787	99.4639	Bacteroidota
GCA_948902585.1	239935	GCF_009731575.1	100	0.25	97.96	0	0.85	20	2	55.7447	55.5	2688836	2878459	2278	2408	49	55		9	Caecum	Gut and Feces	d__Bacteria;p__Verrucomicrobiota;c__Verrucomicrobiae;o__Verrucomicrobiales;f__Akkermansiaceae;g__Akkermansia;s__Akkermansia muciniphila	2	2	2159	89	5	50	2	2083	355	18	2278	2408	98.5146	Verrucomicrobiota
GCA_948475675.1	1531	GCF_012273195.1	100	4.64	98.76	2.4	0.68	424	1	48.5621	49	6484915	5539047	6294	5263	61	75	1	10	Caecum	Gut and Feces	d__Bacteria;p__Bacillota_A;c__Clostridia;o__Lachnospirales;f__Lachnospiraceae;g__Enterocloster;s__Enterocloster clostridioformis	0	2	4354	82	30	346	5	3769	2193	417	6294	5263	97.4065	Bacillota_A
GCA_948550485.1	239935	GCF_009731575.1	100	0.25	97.96	0	0.86	29	2	55.6267	55.5	2664593	2878459	2228	2408	47	55		9	Caecum	Gut and Feces	d__Bacteria;p__Verrucomicrobiota;c__Verrucomicrobiae;o__Verrucomicrobiales;f__Akkermansiaceae;g__Akkermansia;s__Akkermansia muciniphila	2	2	2131	88	4	45	2	2058	355	24	2228	2408	98.7901	Verrucomicrobiota
GCA_948930755.1	2094151	GCF_030759015.1	78.07	1.51	62.7	0	0.62	504	1	55.5296	53	1987057	3056428	1785	2713	13	54		12	Caecum	Gut and Feces	d__Bacteria;p__Bacteroidota;c__Bacteroidia;o__Bacteroidales;f__Muribaculaceae;g__Paramuribaculum;s__Paramuribaculum intestinale	0	0	1640	60	8	83	4	1529	1345	176	1785	2713	98.7498	Bacteroidota
GCA_948899755.1	1796652	GCF_016696765.1	95.63	3.35	92.86	1.02	0.82	372	25	44.3891	44	2383334	2887949	2089	2534	36	62		18	Caecum	Gut and Feces	d__Bacteria;p__Pseudomonadota;c__Gammaproteobacteria;o__Burkholderiales;f__Burkholderiaceae;g__Turicimonas;s__Turicimonas muris	0	0	2193	86	-4	120	5	2009	1570	371	2089	2534	99.9401	Pseudomonadota
GCA_948918335.1	1796620	GCF_002201475.1	91.26	2.8	94.04	1.9	0.54	419	1	56.9381	54.5	2292644	3802913	2221	3817	35	54	1	6	Caecum	Gut and Feces	d__Bacteria;p__Bacillota_A;c__Clostridia;o__Oscillospirales;f__Acutalibacteraceae;g__Acutalibacter;s__Acutalibacter muris	0	6	2369	62	-6	197	8	1981	688	382	2221	3817	98.8366	Bacillota_A
GCA_948946315.1	239935	GCF_009731575.1	100	0.22	97.96	0	0.86	53	2	55.5122	55.5	2762539	2878459	2338	2408	48	55		9	Caecum	Gut and Feces	d__Bacteria;p__Verrucomicrobiota;c__Verrucomicrobiae;o__Verrucomicrobiales;f__Akkermansiaceae;g__Akkermansia;s__Akkermansia muciniphila	2	2	2133	88	8	45	1	2062	363	50	2338	2408	98.734	Verrucomicrobiota
GCA_949081705.1	33959	GCF_014058685.1	89.83	1.99	91.95	4.07	0.73	286	1	34.4475	34.5	1713017	1951416	1621	1792	20	80		21	Caecum	Gut and Feces	d__Bacteria;p__Bacillota;c__Bacilli;o__Lactobacillales;f__Lactobacillaceae;g__Lactobacillus;s__Lactobacillus sp910589675	0	1	1443	80	10	85	5	1319	610	196	1621	1792	97.9664	Bacillota
GCA_948987045.1	248039	GCF_000487995.2	99.26	0.53	97.41	2.59	0.94	91	1	31.1031	31	2246339	2347083	2060	2145	34	42		9	Caecum	Gut and Feces	d__Bacteria;p__Deferribacterota;c__Deferribacteres;o__Deferribacterales;f__Mucispirillaceae;g__Mucispirillum;s__Mucispirillum schaedleri	0	0	2125	99	-3	38	1	2007	5374	87	2060	2145	99.9735	Deferribacterota
GCA_948910785.1	328812	GCF_020091425.1	91.74	1.18	86.33	1.6	0.58	698	3	43.7923	43.5	5018690	7053599	3909	5720	33	77	2	18	Caecum	Gut and Feces	d__Bacteria;p__Bacteroidota;c__Bacteroidia;o__Bacteroidales;f__Tannerellaceae;g__Parabacteroides;s__Parabacteroides goldsteinii	0	0	4056	70	-3	538	13	3243	2523	689	3909	5720	97.8665	Bacteroidota
GCA_948810965.1	1796620	GCF_002201475.1	91.64	0.57	96.25	0.02	0.6	153	1	56.4697	54.5	2713418	3802913	2667	3817	40	54	1	6	Caecum	Gut and Feces	d__Bacteria;p__Bacillota_A;c__Clostridia;o__Oscillospirales;f__Acutalibacteraceae;g__Acutalibacter;s__Acutalibacter muris	0	6	2776	72	-4	253	9	2271	674	93	2667	3817	98.3443	Bacillota_A
GCA_949054455.1	328812	GCF_020091425.1	81.61	5.59	84.7	0.45	0.59	1082	3	43.6745	43.5	5268217	7053599	4110	5720	33	77		18	Caecum	Gut and Feces	d__Bacteria;p__Bacteroidota;c__Bacteroidia;o__Bacteroidales;f__Tannerellaceae;g__Parabacteroides;s__Parabacteroides goldsteinii	0	0	4041	70	1	551	13	3223	2940	936	4110	5720	97.6473	Bacteroidota
GCA_949055805.1	248039	GCF_000487995.2	99.26	0.48	97.41	2.59	0.95	81	1	31.0676	31	2227209	2347083	2038	2145	34	42		9	Caecum	Gut and Feces	d__Bacteria;p__Deferribacterota;c__Deferribacteres;o__Deferribacterales;f__Mucispirillaceae;g__Mucispirillum;s__Mucispirillum schaedleri	0	0	2124	99	-4	37	1	2008	5390	78	2038	2145	99.9736	Deferribacterota
GCA_948907265.1	33959	GCF_014058685.1	99.92	2.04	96.52	3.2	0.75	139	1	34.1703	34.5	1982398	1951416	1993	1792	27	80		21	Caecum	Gut and Feces	d__Bacteria;p__Bacillota;c__Bacilli;o__Lactobacillales;f__Lactobacillaceae;g__Lactobacillus;s__Lactobacillus sp947171515	7	1	1604	89	19	85	4	1476	699	128	1993	1792	97.9143	Bacillota
GCA_948859165.1	1796620	GCF_002201475.1	66.01	1.72	67.55	0.17	0.4	257	1	57.5458	54.5	1761528	3802913	1701	3817	13	54		6	Caecum	Gut and Feces	d__Bacteria;p__Bacillota_A;c__Clostridia;o__Oscillospirales;f__Acutalibacteraceae;g__Acutalibacter;s__Acutalibacter muris	0	6	1972	51	-15	207	12	1560	547	251	1701	3817	98.0107	Bacillota_A
GCA_949095765.1	33959	GCF_014058685.1	69.04	0.94	81.3	1.01	0.78	402	1	34.168	34.5	1629997	1951416	1569	1792	19	80		21	Caecum	Gut and Feces	d__Bacteria;p__Bacillota;c__Bacilli;o__Lactobacillales;f__Lactobacillaceae;g__Lactobacillus;s__Lactobacillus sp947171515	0	1	1516	84	3	92	5	1400	810	377	1569	1792	99.9703	Bacillota
GCA_949060775.1	1862672	GCF_001945605.1	99.53	0.68	96.43	2.29	0.85	107	148	42.7292	42.5	2079893	2254642	2114	2260	46	45	4	13	Caecum	Gut and Feces	d__Bacteria;p__Bacillota_I;c__Bacilli_A;o__Erysipelotrichales;f__Erysipelotrichaceae;g__Dubosiella;s__Dubosiella newyorkensis	0	0	2013	89	4	55	2	1923	195	102	2114	2260	98.9888	Bacillota_I
GCA_949089705.1	239935	GCF_009731575.1	100	0.25	97.96	0	0.87	23	2	55.5591	55.5	2680614	2878459	2241	2408	47	55		9	Caecum	Gut and Feces	d__Bacteria;p__Verrucomicrobiota;c__Verrucomicrobiae;o__Verrucomicrobiales;f__Akkermansiaceae;g__Akkermansia;s__Akkermansia muciniphila	2	2	2136	88	4	47	2	2062	375	19	2241	2408	98.792	Verrucomicrobiota
GCA_948999975.1	33959	GCF_014058685.1	91.17	2.13	88.24	3.19	0.68	180	1	34.6395	34.5	1961211	1951416	1952	1792	24	80	1	21	Caecum	Gut and Feces	d__Bacteria;p__Bacillota;c__Bacilli;o__Lactobacillales;f__Lactobacillaceae;g__Lactobacillus;s__Lactobacillus sp947171515	0	1	1464	81	25	103	5	1302	547	137	1952	1792	97.744	Bacillota
GCA_948861255.1	2094151	GCF_030759015.1	76.03	0.02	75.28	0	0.56	54	1	55.5411	53	1905938	3056428	1596	2713	28	54		12	Caecum	Gut and Feces	d__Bacteria;p__Bacteroidota;c__Bacteroidia;o__Bacteroidales;f__Muribaculaceae;g__Paramuribaculum;s__Paramuribaculum intestinale	0	0	1540	56	3	88	5	1420	1131	53	1596	2713	98.7652	Bacteroidota
GCA_948834315.1	1796646	GCF_001688845.2	96.81	1.61	95.15	0	0.77	197	1	51.1128	50	2640097	3306457	2161	2787	31	54		12	Caecum	Gut and Feces	d__Bacteria;p__Bacteroidota;c__Bacteroidia;o__Bacteroidales;f__Muribaculaceae;g__Muribaculum;s__Muribaculum intestinale	0	1	2143	76	0	77	3	2011	3455	111	2161	2787	99.8773	Bacteroidota
GCA_948564225.1	1796620	GCF_002201475.1	89.27	0.37	91.39	0	0.61	851	1	54.9489	54.5	3202567	3802913	3298	3817	42	54	1	6	Caecum	Gut and Feces	d__Bacteria;p__Bacillota_A;c__Clostridia;o__Oscillospirales;f__Acutalibacteraceae;g__Acutalibacter;s__Acutalibacter muris	0	6	2942	77	10	302	9	2403	1423	675	3298	3817	97.1968	Bacillota_A
GCA_948760855.1	239935	GCF_009731575.1	99.88	1.07	93.17	0	0.84	374	2	55.893	55.5	2571812	2878459	2306	2408	44	55		9	Caecum	Gut and Feces	d__Bacteria;p__Verrucomicrobiota;c__Verrucomicrobiae;o__Verrucomicrobiales;f__Akkermansiaceae;g__Akkermansia;s__Akkermansia muciniphila	2	2	2053	85	10	57	2	1969	490	82	2306	2408	98.7691	Verrucomicrobiota
GCA_949030975.1	151781	GCF_024397795.1	74.51	4.11	76.02	1.94	0.52	279	3	35.8909	35.5	1233043	2038712	1196	1861	16	59		12	Caecum	Gut and Feces	d__Bacteria;p__Bacillota;c__Bacilli;o__Lactobacillales;f__Lactobacillaceae;g__Lactobacillus;s__Lactobacillus intestinalis	0	5	1223	65	-2	114	9	1060	401	237	1196	1861	97.5637	Bacillota
GCA_948955475.1	60246	GCF_003364315.1	100	0.05	99.82	0.35	0.88	58	30	36.7047	36.5	1807287	1818819	1784	1815	35	37	1	3	Caecum	Gut and Feces	d__Bacteria;p__Campylobacterota;c__Campylobacteria;o__Campylobacterales;f__Helicobacteraceae;g__Helicobacter_D;s__Helicobacter_D ganmani	0	0	1697	93	4	51	2	1628	179	54	1784	1815	99.2008	Campylobacterota
GCA_948850625.1	2094150	GCF_003024805.1	77.81	0.38	75.09	0.75	0.58	97	80	53.47	51	2195694	3268790	1802	2782	31	48	3	4	Caecum	Gut and Feces	d__Bacteria;p__Bacteroidota;c__Bacteroidia;o__Bacteroidales;f__Muribaculaceae;g__Duncaniella;s__Duncaniella muris	0	0	1688	60	6	113	6	1538	223	92	1802	2782	98.6812	Bacteroidota
GCA_948901815.1	2094151	GCF_030759015.1	80.06	1.55	83.52	0.75	0.62	468	1	55.3685	53	1987407	3056428	1775	2713	13	54		12	Caecum	Gut and Feces	d__Bacteria;p__Bacteroidota;c__Bacteroidia;o__Bacteroidales;f__Muribaculaceae;g__Paramuribaculum;s__Paramuribaculum intestinale	0	0	1637	60	7	77	4	1544	1301	153	1775	2713	98.7747	Bacteroidota
GCA_948946305.1	239935	GCF_009731575.1	99.96	0.43	97.96	0	0.85	69	2	55.9636	55.5	2603588	2878459	2194	2408	47	55		9	Caecum	Gut and Feces	d__Bacteria;p__Verrucomicrobiota;c__Verrucomicrobiae;o__Verrucomicrobiales;f__Akkermansiaceae;g__Akkermansia;s__Akkermansia muciniphila	2	2	2122	88	3	51	2	2037	373	69	2194	2408	98.7328	Verrucomicrobiota
GCA_949053025.1	328812	GCF_020091425.1	98.39	1.89	98.08	1.22	0.7	289	3	43.5313	43.5	6130829	7053599	4756	5720	53	77	1	18	Caecum	Gut and Feces	d__Bacteria;p__Bacteroidota;c__Bacteroidia;o__Bacteroidales;f__Tannerellaceae;g__Parabacteroides;s__Parabacteroides goldsteinii	0	0	4609	80	3	395	8	4021	2991	260	4756	5720	97.9645	Bacteroidota
GCA_949025965.1	151781	GCF_024397795.1	99.94	3.12	98.3	4.85	0.74	55	3	35.4477	35.5	2190560	2038712	2165	1861	45	59		12	Caecum	Gut and Feces	d__Bacteria;p__Bacillota;c__Bacilli;o__Lactobacillales;f__Lactobacillaceae;g__Lactobacillus;s__Lactobacillus intestinalis_A	3	5	1703	91	21	62	2	1604	450	47	2165	1861	96.3356	Bacillota
GCA_948644465.1	239935	GCF_009731575.1	100	0.36	97.96	0	0.87	76	2	55.6261	55.5	2979964	2878459	2568	2408	48	55	1	9	Caecum	Gut and Feces	d__Bacteria;p__Verrucomicrobiota;c__Verrucomicrobiae;o__Verrucomicrobiales;f__Akkermansiaceae;g__Akkermansia;s__Akkermansia muciniphila	0	2	2135	88	16	47	1	2060	373	72	2568	2408	98.7567	Verrucomicrobiota
GCA_948996155.1	135569	GCF_003097575.1	98.28	0.83	94.5	1.23	0.7	282	2	33.0768	33	1777308	2067954	1781	2005	29	39	1	6	Caecum	Gut and Feces	d__Bacteria;p__Campylobacterota;c__Campylobacteria;o__Campylobacterales;f__Helicobacteraceae;g__Helicobacter_D;s__Helicobacter_D apodemus	0	0	1711	85	3	108	6	1542	874	261	1781	2005	97.3787	Campylobacterota
GCA_949036515.1	328812	GCF_020091425.1	99.15	1.46	98.08	0.72	0.69	138	3	43.4733	43.5	6217624	7053599	4837	5720	50	77		18	Caecum	Gut and Feces	d__Bacteria;p__Bacteroidota;c__Bacteroidia;o__Bacteroidales;f__Tannerellaceae;g__Parabacteroides;s__Parabacteroides goldsteinii	0	0	4615	80	4	407	8	4048	2926	123	4837	5720	97.8948	Bacteroidota
GCA_949026235.1	248039	GCF_000487995.2	99.26	0.56	97.41	2.59	0.94	84	1	31.0664	31	2241867	2347083	2053	2145	34	42		9	Caecum	Gut and Feces	d__Bacteria;p__Deferribacterota;c__Deferribacteres;o__Deferribacterales;f__Mucispirillaceae;g__Mucispirillum;s__Mucispirillum schaedleri	0	0	2125	99	-3	38	1	2003	5369	80	2053	2145	99.9702	Deferribacterota
GCA_948753815.1	1862672	GCF_001945605.1	95.06	0.84	95.96	2.29	0.84	160	148	42.9396	42.5	1965884	2254642	1965	2260	32	45	1	13	Caecum	Gut and Feces	d__Bacteria;p__Bacillota_I;c__Bacilli_A;o__Erysipelotrichales;f__Erysipelotrichaceae;g__Dubosiella;s__Dubosiella newyorkensis	0	0	1956	86	0	60	3	1863	208	133	1965	2260	99.1028	Bacillota_I
GCA_948982635.1	818	GCF_014131755.1	93.71	0.72	96.11	0.4	0.75	109	2	42.7485	43	5980443	6304193	4595	4924	51	70	1	15	Caecum	Gut and Feces	d__Bacteria;p__Bacteroidota;c__Bacteroidia;o__Bacteroidales;f__Bacteroidaceae;g__Bacteroides;s__Bacteroides thetaiotaomicron	2	3	4120	83	10	261	5	3761	1713	103	4595	4924	98.2388	Bacteroidota
GCA_949045015.1	239935	GCF_009731575.1	99.96	0.23	95.24	0.68	0.85	305	2	55.7635	55.5	2598796	2878459	2283	2408	46	55		9	Caecum	Gut and Feces	d__Bacteria;p__Verrucomicrobiota;c__Verrucomicrobiae;o__Verrucomicrobiales;f__Akkermansiaceae;g__Akkermansia;s__Akkermansia muciniphila	2	2	2085	86	8	50	2	2007	478	64	2283	2408	98.8005	Verrucomicrobiota
GCA_948497185.1	33959	GCF_014058685.1	96.91	1.69	96.95	0.74	0.93	153	1	34.4077	34.5	1828029	1951416	1707	1792	29	80		21	Caecum	Gut and Feces	d__Bacteria;p__Bacillota;c__Bacilli;o__Lactobacillales;f__Lactobacillaceae;g__Lactobacillus;s__Lactobacillus sp947171515	0	1	1718	95	0	25	1	1681	1021	144	1707	1792	99.9877	Bacillota
GCA_948797425.1	1796646	GCF_001688845.2	85.46	2.32	89.59	1.68	0.7	331	1	50.9844	50	2696893	3306457	2349	2787	45	54		12	Caecum	Gut and Feces	d__Bacteria;p__Bacteroidota;c__Bacteroidia;o__Bacteroidales;f__Muribaculaceae;g__Muribaculum;s__Muribaculum intestinale	0	1	2109	75	10	121	5	1876	2722	324	2349	2787	99.2543	Bacteroidota
GCA_948942085.1	2094150	GCF_003024805.1	90.49	0.05	93.58	0.38	0.68	54	80	52.719	51	2315989	3268790	1867	2782	29	48	1	4	Caecum	Gut and Feces	d__Bacteria;p__Bacteroidota;c__Bacteroidia;o__Bacteroidales;f__Muribaculaceae;g__Duncaniella;s__Duncaniella muris	0	0	1899	68	-1	79	4	1798	222	53	1867	2782	98.7895	Bacteroidota
GCA_948993995.1	33959	GCF_014058685.1	99.69	0.12	97.22	0	0.77	131	1	34.3134	34.5	1837860	1951416	1784	1792	36	80	1	21	Caecum	Gut and Feces	d__Bacteria;p__Bacillota;c__Bacilli;o__Lactobacillales;f__Lactobacillaceae;g__Lactobacillus;s__Lactobacillus sp947171515	0	1	1605	89	10	77	4	1494	736	125	1784	1792	97.9753	Bacillota
GCA_948960815.1	248039	GCF_000487995.2	99.91	1.34	98.28	2.59	0.91	156	1	31.2078	31	2142348	2347083	1948	2145	31	42		9	Caecum	Gut and Feces	d__Bacteria;p__Deferribacterota;c__Deferribacteres;o__Deferribacterales;f__Mucispirillaceae;g__Mucispirillum;s__Mucispirillum schaedleri	0	0	2020	94	-3	38	1	1921	4795	140	1948	2145	99.9814	Deferribacterota
GCA_949081145.1	33959	GCF_014058685.1	96.29	0	92.76	0	0.86	38	1	34.4691	34.5	1679983	1951416	1573	1792	32	80		21	Caecum	Gut and Feces	d__Bacteria;p__Bacillota;c__Bacilli;o__Lactobacillales;f__Lactobacillaceae;g__Lactobacillus;s__Lactobacillus sp947171515	1	1	1638	91	-4	52	3	1568	877	32	1573	1792	99.9903	Bacillota
GCA_949024505.1	28116	GCF_001314995.1	98.55	1.85	94.69	0.81	0.62	61	1	41.7066	42	6424992	6472489	4970	4910	59	70		15	Caecum	Gut and Feces	d__Bacteria;p__Bacteroidota;c__Bacteroidia;o__Bacteroidales;f__Bacteroidaceae;g__Bacteroides;s__Bacteroides ovatus	0	2	4157	84	16	323	6	3738	1218	61	4970	4910	96.7561	Bacteroidota
GCA_948964885.1	2094150	GCF_003024805.1	98.57	0.07	98.83	0.47	0.73	84	80	52.1962	51	2490410	3268790	2004	2782	26	48		4	Caecum	Gut and Feces	d__Bacteria;p__Bacteroidota;c__Bacteroidia;o__Bacteroidales;f__Muribaculaceae;g__Duncaniella;s__Duncaniella muris	0	0	2006	72	0	69	3	1924	341	78	2004	2782	98.7352	Bacteroidota
GCA_949042855.1	1862672	GCF_001945605.1	99.9	0.6	96.9	2.29	0.87	126	148	42.5404	42.5	2157344	2254642	2190	2260	38	45	3	13	Caecum	Gut and Feces	d__Bacteria;p__Bacillota_I;c__Bacilli_A;o__Erysipelotrichales;f__Erysipelotrichaceae;g__Dubosiella;s__Dubosiella newyorkensis	0	0	2056	90	6	51	2	1972	218	121	2190	2260	98.9604	Bacillota_I
GCA_948496165.1	33959	GCF_014058685.1	99.98	0.05	97.42	0	0.93	36	1	34.3005	34.5	1869890	1951416	1776	1792	29	80		21	Caecum	Gut and Feces	d__Bacteria;p__Bacillota;c__Bacilli;o__Lactobacillales;f__Lactobacillaceae;g__Lactobacillus;s__Lactobacillus sp947171515	1	1	1752	97	1	22	1	1714	872	34	1776	1792	99.9712	Bacillota
GCA_949079725.1	1796646	GCF_001688845.2	91.88	0.15	94.77	0.4	0.79	107	1	51.0567	50	2666855	3306457	2138	2787	25	54		12	Caecum	Gut and Feces	d__Bacteria;p__Bacteroidota;c__Bacteroidia;o__Bacteroidales;f__Muribaculaceae;g__Muribaculum;s__Muribaculum intestinale	0	1	2186	78	-2	76	3	2053	3734	101	2138	2787	99.9332	Bacteroidota
GCA_949019265.1	2094151	GCF_030759015.1	74.72	0.08	72.41	0	0.52	76	1	54.2809	53	1698157	3056428	1388	2713	16	54		12	Caecum	Gut and Feces	d__Bacteria;p__Bacteroidota;c__Bacteroidia;o__Bacteroidales;f__Muribaculaceae;g__Paramuribaculum;s__Paramuribaculum intestinale	0	0	1463	53	-5	100	7	1322	1006	58	1388	2713	98.7824	Bacteroidota
GCA_948864165.1	2094151	GCF_030759015.1	87.55	0.02	95.51	0.38	0.68	80	1	55.1125	53	2184510	3056428	1768	2713	29	54		12	Caecum	Gut and Feces	d__Bacteria;p__Bacteroidota;c__Bacteroidia;o__Bacteroidales;f__Muribaculaceae;g__Paramuribaculum;s__Paramuribaculum intestinale	0	0	1750	64	1	57	3	1680	1335	76	1768	2713	98.813	Bacteroidota
GCA_949016655.1	239935	GCF_009731575.1	100	0.25	97.96	0	0.86	26	2	55.5627	55.5	2670253	2878459	2241	2408	48	55		9	Caecum	Gut and Feces	d__Bacteria;p__Verrucomicrobiota;c__Verrucomicrobiae;o__Verrucomicrobiales;f__Akkermansiaceae;g__Akkermansia;s__Akkermansia muciniphila	2	2	2135	88	4	44	1	2066	366	23	2241	2408	98.7931	Verrucomicrobiota
GCA_948746115.1	818	GCF_014131755.1	99.99	2.2	99.31	0.61	0.76	78	2	42.7722	43	6364118	6304193	5021	4924	60	70	1	15	Caecum	Gut and Feces	d__Bacteria;p__Bacteroidota;c__Bacteroidia;o__Bacteroidales;f__Bacteroidaceae;g__Bacteroides;s__Bacteroides thetaiotaomicron	2	3	4252	86	15	257	5	3878	1776	65	5021	4924	98.1074	Bacteroidota
GCA_949071185.1	248039	GCF_000487995.2	97.51	2.16	97.13	3.88	0.84	184	1	31.2329	31	2149152	2347083	1992	2145	31	42		9	Caecum	Gut and Feces	d__Bacteria;p__Deferribacterota;c__Deferribacteres;o__Deferribacterales;f__Mucispirillaceae;g__Mucispirillum;s__Mucispirillum schaedleri	0	0	1899	88	4	46	2	1794	3757	158	1992	2145	99.2593	Deferribacterota
GCA_948577355.1	33959	GCF_014058685.1	99.99	0.09	98.97	0.78	0.95	51	1	34.3641	34.5	1854305	1951416	1743	1792	26	80		21	Caecum	Gut and Feces	d__Bacteria;p__Bacillota;c__Bacilli;o__Lactobacillales;f__Lactobacillaceae;g__Lactobacillus;s__Lactobacillus sp947171515	1	1	1760	98	0	15	0	1733	923	45	1743	1792	99.994	Bacillota
GCA_948989585.1	2094150	GCF_003024805.1	99.7	0.04	98.11	0.5	0.73	99	80	52.0271	51	2539654	3268790	2077	2782	39	48	1	4	Caecum	Gut and Feces	d__Bacteria;p__Bacteroidota;c__Bacteroidia;o__Bacteroidales;f__Muribaculaceae;g__Duncaniella;s__Duncaniella muris	0	0	2025	72	2	69	3	1942	316	96	2077	2782	98.7236	Bacteroidota
GCA_948958165.1	2094150	GCF_003024805.1	74.26	0.07	70.11	0.38	0.52	89	80	53.6113	51	1765799	3268790	1382	2782	19	48		4	Caecum	Gut and Feces	d__Bacteria;p__Bacteroidota;c__Bacteroidia;o__Bacteroidales;f__Muribaculaceae;g__Duncaniella;s__Duncaniella muris	0	0	1485	53	-7	116	8	1340	318	79	1382	2782	98.6876	Bacteroidota
GCA_948695605.1	1796646	GCF_001688845.2	88.15	0.68	93.96	1.13	0.77	311	1	51.3112	50	2599965	3306457	2185	2787	28	54		12	Caecum	Gut and Feces	d__Bacteria;p__Bacteroidota;c__Bacteroidia;o__Bacteroidales;f__Muribaculaceae;g__Muribaculum;s__Muribaculum intestinale	0	1	2124	76	2	72	3	2003	3411	131	2185	2787	99.8775	Bacteroidota
GCA_948897355.1	1796646	GCF_001688845.2	94.05	0.54	97.25	0.88	0.74	152	1	50.984	50	2628707	3306457	2148	2787	24	54		12	Caecum	Gut and Feces	d__Bacteria;p__Bacteroidota;c__Bacteroidia;o__Bacteroidales;f__Muribaculaceae;g__Muribaculum;s__Muribaculum intestinale	1	1	2065	74	3	79	3	1952	3409	147	2148	2787	98.7998	Bacteroidota
GCA_948497715.1	1796646	GCF_001688845.2	92.62	1.81	92.2	0.38	0.7	481	1	51.0832	50	2552773	3306457	2221	2787	16	54		12	Caecum	Gut and Feces	d__Bacteria;p__Bacteroidota;c__Bacteroidia;o__Bacteroidales;f__Muribaculaceae;g__Muribaculum;s__Muribaculum intestinale	0	1	1964	70	11	90	4	1842	2490	203	2221	2787	98.4887	Bacteroidota
GCA_948626745.1	818	GCF_014131755.1	99.98	3.08	99.41	1.27	0.77	76	2	42.8503	43	6743940	6304193	5405	4924	65	70		15	Caecum	Gut and Feces	d__Bacteria;p__Bacteroidota;c__Bacteroidia;o__Bacteroidales;f__Bacteroidaceae;g__Bacteroides;s__Bacteroides thetaiotaomicron	2	3	4305	87	20	264	4	3929	1768	71	5405	4924	98.1368	Bacteroidota
GCA_948914125.1	1598	GCF_003703885.1	99.6	0.32	98.91	0	0.65	113	38	38.6219	38.5	1789933	2220255	1708	2041	34	62		16	Caecum	Gut and Feces	d__Bacteria;p__Bacillota;c__Bacilli;o__Lactobacillales;f__Lactobacillaceae;g__Limosilactobacillus;s__Limosilactobacillus reuteri	1	0	1633	80	4	72	4	1541	358	103	1708	2041	96.0444	Bacillota
GCA_949084725.1	248039	GCF_000487995.2	99.26	0.46	97.41	2.59	0.93	90	1	31.1302	31	2177854	2347083	1985	2145	33	42		9	Caecum	Gut and Feces	d__Bacteria;p__Deferribacterota;c__Deferribacteres;o__Deferribacterales;f__Mucispirillaceae;g__Mucispirillum;s__Mucispirillum schaedleri	0	0	2095	97	-5	38	1	1972	5412	80	1985	2145	99.98	Deferribacterota
GCA_910579815.1	1255	GCF_000014505.1	100	0.16	99.38	0	0.83	71	1	37.5422	37.5	1894480	1832387	1853	1751	36	55	15	15	Caecum	Gut and Feces	d__Bacteria;p__Bacillota;c__Bacilli;o__Lactobacillales;f__Lactobacillaceae;g__Pediococcus;s__Pediococcus pentosaceus	0	2	1581	90	14	42	2	1534	274	68	1853	1751	98.5967	Bacillota
GCA_948977935.1	1598	GCF_003703885.1	70.67	0.35	59.56	0	0.45	53	38	38.7738	38.5	1442499	2220255	1376	2041	22	62	1	16	Caecum	Gut and Feces	d__Bacteria;p__Bacillota;c__Bacilli;o__Lactobacillales;f__Lactobacillaceae;g__Limosilactobacillus;s__Limosilactobacillus rodentium	0	0	1321	64	3	121	8	1172	228	49	1376	2041	95.481	Bacillota
GCA_948922295.1	33959	GCF_014058685.1	95.61	1.04	96.91	0.97	0.91	132	1	34.3322	34.5	1770353	1951416	1682	1792	32	80	1	21	Caecum	Gut and Feces	d__Bacteria;p__Bacillota;c__Bacilli;o__Lactobacillales;f__Lactobacillaceae;g__Lactobacillus;s__Lactobacillus sp910589675	0	1	1710	95	-1	38	2	1655	705	114	1682	1792	99.987	Bacillota
GCA_948905215.1	1622	GCF_003288115.1	99.88	0.22	98.95	0.52	0.72	177	1	40.2669	40	1901081	2290452	1826	2208	27	65		19	Caecum	Gut and Feces	d__Bacteria;p__Bacillota;c__Bacilli;o__Lactobacillales;f__Lactobacillaceae;g__Ligilactobacillus;s__Ligilactobacillus murinus	0	6	1791	81	1	79	4	1629	2274	164	1826	2208	98.0804	Bacillota
GCA_948784425.1	328812	GCF_020091425.1	58.76	0.04	63.08	0	0.4	35	3	42.9355	43.5	3684512	7053599	2807	5720	31	77		18	Caecum	Gut and Feces	d__Bacteria;p__Bacteroidota;c__Bacteroidia;o__Bacteroidales;f__Tannerellaceae;g__Parabacteroides;s__Parabacteroides goldsteinii	0	0	3362	58	-19	569	20	2409	1460	35	2807	5720	97.833	Bacteroidota
GCA_948573615.1	1862672	GCF_001945605.1	99.47	1.95	96.09	4.31	0.87	225	148	42.4755	42.5	2174596	2254642	2188	2260	33	45	10	13	Caecum	Gut and Feces	d__Bacteria;p__Bacillota_I;c__Bacilli_A;o__Erysipelotrichales;f__Erysipelotrichaceae;g__Dubosiella;s__Dubosiella newyorkensis	0	0	2058	91	5	61	2	1953	325	225	2188	2260	98.7614	Bacillota_I
GCA_949088915.1	248039	GCF_000487995.2	97.57	0.8	98.28	2.59	0.9	148	1	31.1847	31	2108792	2347083	1933	2145	29	42		9	Caecum	Gut and Feces	d__Bacteria;p__Deferribacterota;c__Deferribacteres;o__Deferribacterales;f__Mucispirillaceae;g__Mucispirillum;s__Mucispirillum schaedleri	0	0	2034	94	-5	44	2	1900	4767	116	1933	2145	99.9638	Deferribacterota
GCA_948860475.1	2094150	GCF_003024805.1	79.31	0.63	83.53	0.72	0.61	199	80	53.1429	51	2065574	3268790	1660	2782	14	48		4	Caecum	Gut and Feces	d__Bacteria;p__Bacteroidota;c__Bacteroidia;o__Bacteroidales;f__Muribaculaceae;g__Duncaniella;s__Duncaniella muris	0	0	1684	60	-1	92	5	1568	371	100	1660	2782	98.7696	Bacteroidota
GCA_948855395.1	239935	GCF_009731575.1	100	0.3	97.96	0	0.86	66	2	55.6096	55.5	2797806	2878459	2399	2408	49	55	3	9	Caecum	Gut and Feces	d__Bacteria;p__Verrucomicrobiota;c__Verrucomicrobiae;o__Verrucomicrobiales;f__Akkermansiaceae;g__Akkermansia;s__Akkermansia muciniphila	0	2	2173	90	9	55	2	2093	421	63	2399	2408	98.539	Verrucomicrobiota
GCA_948955375.1	239935	GCF_009731575.1	100	0.23	97.96	0	0.85	23	2	55.6966	55.5	2693150	2878459	2286	2408	49	55		9	Caecum	Gut and Feces	d__Bacteria;p__Verrucomicrobiota;c__Verrucomicrobiae;o__Verrucomicrobiales;f__Akkermansiaceae;g__Akkermansia;s__Akkermansia muciniphila	2	2	2161	89	5	51	2	2085	385	20	2286	2408	98.5096	Verrucomicrobiota
GCA_948530605.1	1796646	GCF_001688845.2	85.27	0.11	88.45	0	0.7	503	1	50.8799	50	2527275	3306457	2239	2787	22	54		12	Caecum	Gut and Feces	d__Bacteria;p__Bacteroidota;c__Bacteroidia;o__Bacteroidales;f__Muribaculaceae;g__Muribaculum;s__Muribaculum intestinale	0	1	1949	69	12	87	3	1811	2674	206	2239	2787	98.5277	Bacteroidota
GCA_949060475.1	328812	GCF_020091425.1	92.94	0.37	94.14	0.38	0.67	202	3	44.0077	43.5	6018679	7053599	4696	5720	50	77	2	18	Caecum	Gut and Feces	d__Bacteria;p__Bacteroidota;c__Bacteroidia;o__Bacteroidales;f__Tannerellaceae;g__Parabacteroides;s__Parabacteroides goldsteinii	0	0	4586	80	2	466	9	3909	2905	159	4696	5720	97.9598	Bacteroidota
GCA_949084405.1	1871006	GCF_900130125.1	94.79	0.61	94.22	0.71	0.64	436	11	43.2341	43	5895727	6373337	4565	4982	37	67		8	Caecum	Gut and Feces	d__Bacteria;p__Bacteroidota;c__Bacteroidia;o__Bacteroidales;f__Bacteroidaceae;g__Bacteroides;s__Bacteroides congonensis	2	0	3936	79	13	338	7	3467	926	340	4565	4982	97.4671	Bacteroidota
GCA_948496975.1	1862672	GCF_001945605.1	99.79	0.86	95.96	2.29	0.88	102	148	42.5219	42.5	2156756	2254642	2203	2260	45	45	3	13	Caecum	Gut and Feces	d__Bacteria;p__Bacillota_I;c__Bacilli_A;o__Erysipelotrichales;f__Erysipelotrichaceae;g__Dubosiella;s__Dubosiella newyorkensis	0	0	2059	91	6	48	2	1978	201	96	2203	2260	99.0263	Bacillota_I
GCA_948882725.1	821	GCF_000012825.1	87.07	0.63	89.2	1.37	0.64	841	1	42.34	42	4186372	5163189	3649	4195	37	81		21	Caecum	Gut and Feces	d__Bacteria;p__Bacteroidota;c__Bacteroidia;o__Bacteroidales;f__Bacteroidaceae;g__Phocaeicola;s__Phocaeicola vulgatus	0	1	3134	74	14	296	8	2697	1403	461	3649	4195	98.6566	Bacteroidota
GCA_949083545.1	818	GCF_014131755.1	93.51	3.22	92.09	1.4	0.7	417	2	43.2319	43	5488206	6304193	4266	4924	45	70		15	Caecum	Gut and Feces	d__Bacteria;p__Bacteroidota;c__Bacteroidia;o__Bacteroidales;f__Bacteroidaceae;g__Bacteroides;s__Bacteroides thetaiotaomicron	0	3	3929	79	7	357	8	3434	1858	384	4266	4924	98.1228	Bacteroidota
GCA_948979465.1	1796646	GCF_001688845.2	99.66	2.04	96.79	1.51	0.79	92	1	51.0753	50	2707918	3306457	2175	2787	25	54	1	12	Caecum	Gut and Feces	d__Bacteria;p__Bacteroidota;c__Bacteroidia;o__Bacteroidales;f__Muribaculaceae;g__Muribaculum;s__Muribaculum intestinale	0	1	2181	78	0	63	2	2058	3696	85	2175	2787	99.8121	Bacteroidota
GCA_949121095.1	1622	GCF_003288115.1	99.92	0.52	99.48	0.59	0.73	161	1	40.1472	40	1959214	2290452	1898	2208	19	65	1	19	Caecum	Gut and Feces	d__Bacteria;p__Bacillota;c__Bacilli;o__Lactobacillales;f__Lactobacillaceae;g__Ligilactobacillus;s__Ligilactobacillus murinus	0	6	1876	84	1	81	4	1670	2624	149	1898	2208	97.8351	Bacillota
GCA_948937635.1	33959	GCF_014058685.1	100	1.2	98.45	0.63	0.82	68	1	34.2475	34.5	1933359	1951416	1846	1792	24	80		21	Caecum	Gut and Feces	d__Bacteria;p__Bacillota;c__Bacilli;o__Lactobacillales;f__Lactobacillaceae;g__Lactobacillus;s__Lactobacillus sp947171515	2	1	1683	93	8	55	2	1599	1124	65	1846	1792	97.8208	Bacillota
GCA_948730495.1	2094150	GCF_003024805.1	91.55	0.07	93.86	0.38	0.68	50	80	52.4912	51	2405011	3268790	1916	2782	26	48	1	4	Caecum	Gut and Feces	d__Bacteria;p__Bacteroidota;c__Bacteroidia;o__Bacteroidales;f__Muribaculaceae;g__Duncaniella;s__Duncaniella muris	0	0	1933	69	0	85	4	1827	237	50	1916	2782	98.7058	Bacteroidota
GCA_948830645.1	248039	GCF_000487995.2	99.07	0.46	97.41	2.59	0.94	66	1	31.1025	31	2205269	2347083	2016	2145	34	42		9	Caecum	Gut and Feces	d__Bacteria;p__Deferribacterota;c__Deferribacteres;o__Deferribacterales;f__Mucispirillaceae;g__Mucispirillum;s__Mucispirillum schaedleri	0	0	2112	98	-4	37	1	1998	5225	63	2016	2145	99.97	Deferribacterota
GCA_948908755.1	76936	GCF_001460635.1	100	0.42	99.35	1.41	0.9	60	1	38.7246	39	1937788	1920832	1909	1912	37	40		4	Caecum	Gut and Feces	d__Bacteria;p__Campylobacterota;c__Campylobacteria;o__Campylobacterales;f__Helicobacteraceae;g__Helicobacter_C;s__Helicobacter_C typhlonius	0	0	1821	95	4	68	3	1736	345	55	1909	1912	99.2096	Campylobacterota
GCA_949014695.1	28116	GCF_001314995.1	99.26	1.91	95.68	0.81	0.62	99	1	41.6821	42	6543798	6472489	5082	4910	66	70	1	15	Caecum	Gut and Feces	d__Bacteria;p__Bacteroidota;c__Bacteroidia;o__Bacteroidales;f__Bacteroidaceae;g__Bacteroides;s__Bacteroides ovatus	0	2	4199	85	17	317	6	3772	1296	96	5082	4910	96.8063	Bacteroidota
GCA_948628445.1	85831	GCF_024623065.1	70.39	6.94	69.56	2.7	0.5	369	195	44.5304	43	3361326	4849831	2650	4093	22	67		4	Caecum	Gut and Feces	d__Bacteria;p__Bacteroidota;c__Bacteroidia;o__Bacteroidales;f__Bacteroidaceae;g__Bacteroides;s__Bacteroides acidifaciens	0	0	2410	58	9	252	9	2059	404	238	2650	4093	98.0466	Bacteroidota
GCA_948833705.1	33959	GCF_014058685.1	100	0	98.97	0	0.96	41	1	34.3769	34.5	1872354	1951416	1754	1792	59	80	2	21	Caecum	Gut and Feces	d__Bacteria;p__Bacillota;c__Bacilli;o__Lactobacillales;f__Lactobacillaceae;g__Lactobacillus;s__Lactobacillus sp947171515	1	1	1781	99	-1	12	0	1750	1004	39	1754	1792	99.9958	Bacillota
GCA_949018075.1	818	GCF_014131755.1	99.98	0.72	99.41	0.95	0.76	86	2	42.9655	43	6272578	6304193	4916	4924	55	70	2	15	Caecum	Gut and Feces	d__Bacteria;p__Bacteroidota;c__Bacteroidia;o__Bacteroidales;f__Bacteroidaceae;g__Bacteroides;s__Bacteroides thetaiotaomicron	0	3	4246	86	13	256	5	3871	1760	79	4916	4924	98.1466	Bacteroidota
GCA_948486305.1	818	GCF_014131755.1	83.79	1.3	81.1	0.66	0.62	51	2	42.9722	43	5105833	6304193	4089	4924	43	70	1	15	Caecum	Gut and Feces	d__Bacteria;p__Bacteroidota;c__Bacteroidia;o__Bacteroidales;f__Bacteroidaceae;g__Bacteroides;s__Bacteroides thetaiotaomicron	2	3	3789	76	7	392	9	3202	1383	48	4089	4924	98.1142	Bacteroidota
GCA_949085685.1	328812	GCF_020091425.1	90.45	5.89	94.04	1.51	0.67	655	3	43.61	43.5	5870791	7053599	4643	5720	41	77		18	Caecum	Gut and Feces	d__Bacteria;p__Bacteroidota;c__Bacteroidia;o__Bacteroidales;f__Tannerellaceae;g__Parabacteroides;s__Parabacteroides goldsteinii	0	0	4494	78	3	462	9	3818	3071	530	4643	5720	97.7856	Bacteroidota
GCA_948953565.1	60246	GCF_003364315.1	99.98	0.01	99.47	0.35	0.86	53	30	36.8614	36.5	1674015	1818819	1659	1815	30	37		3	Caecum	Gut and Feces	d__Bacteria;p__Campylobacterota;c__Campylobacteria;o__Campylobacterales;f__Helicobacteraceae;g__Helicobacter_D;s__Helicobacter_D ganmani	0	0	1661	91	0	53	3	1589	169	49	1659	1815	99.2361	Campylobacterota
GCA_948962865.1	1598	GCF_003703885.1	98.36	0.37	97.81	0	0.58	59	38	38.5591	38.5	1891048	2220255	1901	2041	39	62	1	16	Caecum	Gut and Feces	d__Bacteria;p__Bacillota;c__Bacilli;o__Lactobacillales;f__Lactobacillaceae;g__Limosilactobacillus;s__Limosilactobacillus rodentium	2	0	1690	82	11	94	4	1567	273	58	1901	2041	95.5355	Bacillota
GCA_948581285.1	248039	GCF_000487995.2	99.12	0.52	97.41	2.59	0.92	220	1	31.2514	31	2237205	2347083	1977	2145	37	42	1	9	Caecum	Gut and Feces	d__Bacteria;p__Deferribacterota;c__Deferribacteres;o__Deferribacterales;f__Mucispirillaceae;g__Mucispirillum;s__Mucispirillum schaedleri	0	0	2044	95	-3	48	2	1923	6020	219	1977	2145	99.9671	Deferribacterota
GCA_949045825.1	2094150	GCF_003024805.1	69.64	1.59	63.62	0	0.54	323	80	53.5218	51	1858061	3268790	1518	2782	8	48		4	Caecum	Gut and Feces	d__Bacteria;p__Bacteroidota;c__Bacteroidia;o__Bacteroidales;f__Muribaculaceae;g__Duncaniella;s__Duncaniella muris	0	0	1513	54	0	96	6	1384	485	134	1518	2782	98.6148	Bacteroidota
GCA_948885575.1	1622	GCF_003288115.1	99.99	0.5	99.48	0	0.77	133	1	40.0857	40	2203992	2290452	2111	2208	45	65		19	Caecum	Gut and Feces	d__Bacteria;p__Bacillota;c__Bacilli;o__Lactobacillales;f__Lactobacillaceae;g__Ligilactobacillus;s__Ligilactobacillus murinus	0	6	1899	86	10	71	3	1714	3027	117	2111	2208	97.883	Bacillota
GCA_948559585.1	1862672	GCF_001945605.1	99.89	0.75	95.96	2.29	0.88	102	148	42.5607	42.5	2165626	2254642	2210	2260	45	45	5	13	Caecum	Gut and Feces	d__Bacteria;p__Bacillota_I;c__Bacilli_A;o__Erysipelotrichales;f__Erysipelotrichaceae;g__Dubosiella;s__Dubosiella newyorkensis	0	0	2071	91	6	52	2	1980	199	97	2210	2260	98.9212	Bacillota_I
GCA_948981435.1	33959	GCF_014058685.1	86.08	2.07	87.45	1.71	0.7	182	1	34.3522	34.5	1638851	1951416	1539	1792	27	80	1	21	Caecum	Gut and Feces	d__Bacteria;p__Bacillota;c__Bacilli;o__Lactobacillales;f__Lactobacillaceae;g__Lactobacillus;s__Lactobacillus johnsonii	0	1	1462	81	5	102	6	1324	432	182	1539	1792	98.1359	Bacillota
GCA_910583705.1	820	GCF_018292165.1	99.79	0.33	99.26	0	0.68	22	2	46.5179	46	4380271	4920161	3498	4134	55	63		12	Caecum	Gut and Feces	d__Bacteria;p__Bacteroidota;c__Bacteroidia;o__Bacteroidales;f__Bacteroidaceae;g__Bacteroides;s__Bacteroides uniformis	3	5	3200	77	8	184	5	2944	1028	22	3498	4134	97.9793	Bacteroidota
GCA_948591605.1	239935	GCF_009731575.1	100	0.32	97.96	0	0.85	37	2	55.8107	55.5	2629791	2878459	2215	2408	46	55		9	Caecum	Gut and Feces	d__Bacteria;p__Verrucomicrobiota;c__Verrucomicrobiae;o__Verrucomicrobiales;f__Akkermansiaceae;g__Akkermansia;s__Akkermansia muciniphila	2	2	2125	88	4	52	2	2044	365	37	2215	2408	98.7428	Verrucomicrobiota
GCA_949090285.1	32025	GCF_000007905.1	81.85	0.54	86.96	2.65	0.73	267	1	35.8717	36	1385714	1799146	1364	1798	9	38		2	Caecum	Gut and Feces	d__Bacteria;p__Campylobacterota;c__Campylobacteria;o__Campylobacterales;f__Helicobacteraceae;g__Helicobacter_C;s__Helicobacter_C hepaticus	0	0	1366	75	0	55	4	1286	458	246	1364	1798	98.8764	Campylobacterota
GCA_949042145.1	214856	GCF_027677115.1	92.26	1.53	97.19	0.91	0.73	302	24	59.1417	57.5	3094709	3563510	2573	2944	43	49	1	3	Caecum	Gut and Feces	d__Bacteria;p__Bacteroidota;c__Bacteroidia;o__Bacteroidales;f__Rikenellaceae;g__Alistipes;s__Alistipes finegoldii	0	0	2364	80	8	151	5	2142	459	259	2573	2944	98.7112	Bacteroidota
GCA_948758865.1	821	GCF_000012825.1	56.75	0.39	54.7	0	0.35	158	1	41.8792	42	2415587	5163189	1921	4195	13	81		21	Caecum	Gut and Feces	d__Bacteria;p__Bacteroidota;c__Bacteroidia;o__Bacteroidales;f__Bacteroidaceae;g__Phocaeicola;s__Phocaeicola vulgatus	0	1	2069	49	-7	344	17	1508	748	141	1921	4195	98.986	Bacteroidota
GCA_948929945.1	248039	GCF_000487995.2	98.01	0.52	97.36	2.59	0.91	121	1	31.1212	31	2140115	2347083	1942	2145	33	42		9	Caecum	Gut and Feces	d__Bacteria;p__Deferribacterota;c__Deferribacteres;o__Deferribacterales;f__Mucispirillaceae;g__Mucispirillum;s__Mucispirillum schaedleri	0	0	2030	94	-4	40	2	1927	5211	105	1942	2145	99.9807	Deferribacterota
GCA_948970345.1	33959	GCF_014058685.1	93.7	0.53	93.12	1.13	0.73	129	1	34.3544	34.5	1818312	1951416	1770	1792	28	80	1	21	Caecum	Gut and Feces	d__Bacteria;p__Bacillota;c__Bacilli;o__Lactobacillales;f__Lactobacillaceae;g__Lactobacillus;s__Lactobacillus sp947171515	0	1	1528	85	13	85	4	1406	417	129	1770	1792	97.6729	Bacillota
GCA_948871405.1	33959	GCF_014058685.1	91.69	0.47	93.25	0.65	0.86	227	1	34.344	34.5	1690577	1951416	1590	1792	21	80		21	Caecum	Gut and Feces	d__Bacteria;p__Bacillota;c__Bacilli;o__Lactobacillales;f__Lactobacillaceae;g__Lactobacillus;s__Lactobacillus sp947171515	0	1	1619	90	-1	62	3	1546	669	207	1590	1792	99.9602	Bacillota
GCA_948723615.1	1796620	GCF_002201475.1	83.78	3.07	94.92	1.68	0.54	345	1	57.0467	54.5	2217865	3802913	2157	3817	27	54	2	6	Caecum	Gut and Feces	d__Bacteria;p__Bacillota_A;c__Clostridia;o__Oscillospirales;f__Acutalibacteraceae;g__Acutalibacter;s__Acutalibacter muris	0	6	2338	61	-8	198	9	1952	665	317	2157	3817	98.7413	Bacillota_A
GCA_948938835.1	1598	GCF_003703885.1	98.58	0.93	97.42	0.54	0.61	89	38	38.8243	38.5	1688475	2220255	1568	2041	19	62		16	Caecum	Gut and Feces	d__Bacteria;p__Bacillota;c__Bacilli;o__Lactobacillales;f__Lactobacillaceae;g__Limosilactobacillus;s__Limosilactobacillus reuteri	1	0	1548	75	1	90	5	1435	313	84	1568	2041	96.2102	Bacillota
GCA_948495495.1	818	GCF_014131755.1	91.6	0.11	93.36	1.52	0.71	367	2	43.187	43	5471089	6304193	4187	4924	42	70		15	Caecum	Gut and Feces	d__Bacteria;p__Bacteroidota;c__Bacteroidia;o__Bacteroidales;f__Bacteroidaceae;g__Bacteroides;s__Bacteroides thetaiotaomicron	0	3	3975	80	5	351	8	3458	1891	358	4187	4924	98.1506	Bacteroidota
GCA_949052725.1	28116	GCF_001314995.1	99.91	2.5	98.57	1.21	0.63	68	1	41.8403	42	6757943	6472489	5299	4910	61	70		15	Caecum	Gut and Feces	d__Bacteria;p__Bacteroidota;c__Bacteroidia;o__Bacteroidales;f__Bacteroidaceae;g__Bacteroides;s__Bacteroides ovatus	2	2	4238	86	20	287	5	3857	1270	68	5299	4910	96.7555	Bacteroidota
GCA_948525205.1	76936	GCF_001460635.1	99.96	0.2	98.91	1.53	0.94	134	1	38.9696	39	1819043	1920832	1773	1912	35	40	1	4	Caecum	Gut and Feces	d__Bacteria;p__Campylobacterota;c__Campylobacteria;o__Campylobacterales;f__Helicobacteraceae;g__Helicobacter_C;s__Helicobacter_C typhlonius	0	0	1813	94	-2	49	2	1752	314	128	1773	1912	99.9616	Campylobacterota
GCA_949053875.1	151781	GCF_024397795.1	99.96	1.72	98.3	3.25	0.74	48	3	35.4242	35.5	2055215	2038712	2029	1861	56	59		12	Caecum	Gut and Feces	d__Bacteria;p__Bacillota;c__Bacilli;o__Lactobacillales;f__Lactobacillaceae;g__Lactobacillus;s__Lactobacillus intestinalis_A	3	5	1707	91	15	65	3	1594	432	39	2029	1861	96.321	Bacillota
GCA_948797865.1	1796652	GCF_016696765.1	99.95	0.68	98.7	0	0.88	132	25	44.243	44	2557238	2887949	2270	2534	52	62		18	Caecum	Gut and Feces	d__Bacteria;p__Pseudomonadota;c__Gammaproteobacteria;o__Burkholderiales;f__Burkholderiaceae;g__Turicimonas;s__Turicimonas muris	0	0	2356	92	-3	67	2	2243	1516	93	2270	2534	99.9564	Pseudomonadota
GCA_948694325.1	33959	GCF_014058685.1	94.25	1.1	92.72	0.91	0.78	201	1	34.3848	34.5	1699667	1951416	1590	1792	35	80	1	21	Caecum	Gut and Feces	d__Bacteria;p__Bacillota;c__Bacilli;o__Lactobacillales;f__Lactobacillaceae;g__Lactobacillus;s__Lactobacillus sp947171515	0	1	1562	87	1	77	4	1454	709	201	1590	1792	98.4298	Bacillota
GCA_948508105.1	818	GCF_014131755.1	99.5	1.92	94.8	0.57	0.75	97	2	42.6968	43	6106167	6304193	4763	4924	58	70	1	15	Caecum	Gut and Feces	d__Bacteria;p__Bacteroidota;c__Bacteroidia;o__Bacteroidales;f__Bacteroidaceae;g__Bacteroides;s__Bacteroides thetaiotaomicron	2	3	4173	84	12	272	5	3775	1728	92	4763	4924	98.1877	Bacteroidota
GCA_948862025.1	239935	GCF_009731575.1	99.79	1.11	97.62	0.71	0.85	136	2	55.7105	55.5	2685617	2878459	2315	2408	46	55		9	Caecum	Gut and Feces	d__Bacteria;p__Verrucomicrobiota;c__Verrucomicrobiae;o__Verrucomicrobiales;f__Akkermansiaceae;g__Akkermansia;s__Akkermansia muciniphila	2	2	2130	88	7	58	2	2047	494	132	2315	2408	98.5251	Verrucomicrobiota
GCA_948977645.1	1622	GCF_003288115.1	99.95	0.23	99.48	0.52	0.73	128	1	40.2026	40	1945776	2290452	1874	2208	41	65		19	Caecum	Gut and Feces	d__Bacteria;p__Bacillota;c__Bacilli;o__Lactobacillales;f__Lactobacillaceae;g__Ligilactobacillus;s__Ligilactobacillus murinus	0	6	1825	82	2	81	4	1663	2266	121	1874	2208	98.0535	Bacillota
GCA_949091005.1	28116	GCF_001314995.1	98.5	1.82	94.69	0.81	0.62	93	1	41.6873	42	6474061	6472489	5007	4910	64	70	1	15	Caecum	Gut and Feces	d__Bacteria;p__Bacteroidota;c__Bacteroidia;o__Bacteroidales;f__Bacteroidaceae;g__Bacteroides;s__Bacteroides ovatus	2	2	4185	85	16	326	6	3748	1246	89	5007	4910	96.8125	Bacteroidota
GCA_949019615.1	818	GCF_014131755.1	99.99	2.26	99.41	0.67	0.77	46	2	42.8157	43	6434226	6304193	5090	4924	59	70		15	Caecum	Gut and Feces	d__Bacteria;p__Bacteroidota;c__Bacteroidia;o__Bacteroidales;f__Bacteroidaceae;g__Bacteroides;s__Bacteroides thetaiotaomicron	2	3	4276	86	15	253	4	3907	1754	42	5090	4924	98.1248	Bacteroidota
GCA_948907025.1	28116	GCF_001314995.1	90.21	1.39	91.88	0.69	0.58	83	1	41.845	42	5946986	6472489	4507	4910	42	70		15	Caecum	Gut and Feces	d__Bacteria;p__Bacteroidota;c__Bacteroidia;o__Bacteroidales;f__Bacteroidaceae;g__Bacteroides;s__Bacteroides ovatus	2	2	4037	82	10	364	8	3546	1174	72	4507	4910	96.7701	Bacteroidota
GCA_948545445.1	818	GCF_014131755.1	100	2.66	99.41	0.75	0.77	44	2	42.8767	43	6442414	6304193	5102	4924	64	70	3	15	Caecum	Gut and Feces	d__Bacteria;p__Bacteroidota;c__Bacteroidia;o__Bacteroidales;f__Bacteroidaceae;g__Bacteroides;s__Bacteroides thetaiotaomicron	2	3	4282	86	16	252	4	3907	1744	44	5102	4924	98.1022	Bacteroidota
GCA_948944145.1	818	GCF_014131755.1	89.92	0.99	81.05	2.1	0.56	1023	2	43.8109	43	4244624	6304193	3389	4924	28	70		15	Caecum	Gut and Feces	d__Bacteria;p__Bacteroidota;c__Bacteroidia;o__Bacteroidales;f__Bacteroidaceae;g__Bacteroides;s__Bacteroides thetaiotaomicron	0	3	3366	68	0	438	12	2681	2027	951	3389	4924	98.4104	Bacteroidota
GCA_948631515.1	239935	GCF_009731575.1	100	0.24	97.96	0	0.85	42	2	55.7289	55.5	2678047	2878459	2277	2408	48	55		9	Caecum	Gut and Feces	d__Bacteria;p__Verrucomicrobiota;c__Verrucomicrobiae;o__Verrucomicrobiales;f__Akkermansiaceae;g__Akkermansia;s__Akkermansia muciniphila	2	2	2155	89	5	55	2	2076	388	40	2277	2408	98.5977	Verrucomicrobiota
GCA_948810415.1	239935	GCF_009731575.1	100	0.26	97.96	0	0.86	25	2	55.6113	55.5	2682449	2878459	2278	2408	48	55		9	Caecum	Gut and Feces	d__Bacteria;p__Verrucomicrobiota;c__Verrucomicrobiae;o__Verrucomicrobiales;f__Akkermansiaceae;g__Akkermansia;s__Akkermansia muciniphila	2	2	2130	88	6	46	2	2057	385	20	2278	2408	98.728	Verrucomicrobiota
GCA_948885605.1	33959	GCF_014058685.1	87.07	0.32	85.9	0.84	0.64	185	1	34.1275	34.5	1474228	1951416	1377	1792	22	80		21	Caecum	Gut and Feces	d__Bacteria;p__Bacillota;c__Bacilli;o__Lactobacillales;f__Lactobacillaceae;g__Lactobacillus;s__Lactobacillus sp947171515	0	1	1355	75	1	115	8	1175	391	135	1377	1792	98.2327	Bacillota
GCA_948555695.1	818	GCF_014131755.1	93.13	0.41	92.78	0.73	0.72	92	2	42.9532	43	5891186	6304193	4553	4924	45	70	1	15	Caecum	Gut and Feces	d__Bacteria;p__Bacteroidota;c__Bacteroidia;o__Bacteroidales;f__Bacteroidaceae;g__Bacteroides;s__Bacteroides thetaiotaomicron	2	3	4113	83	9	327	7	3637	1685	87	4553	4924	98.1043	Bacteroidota
GCA_948486405.1	487175	GCF_000205025.1	96.24	5.11	97.1	3.38	0.71	413	103	48.5815	48	2605729	2831696	2425	2522	42	53		3	Caecum	Gut and Feces	d__Bacteria;p__Pseudomonadota;c__Gammaproteobacteria;o__Burkholderiales;f__Burkholderiaceae;g__Parasutterella;s__Parasutterella excrementihominis	0	0	2135	84	11	100	4	1981	647	402	2425	2522	98.2094	Pseudomonadota
GCA_948520235.1	328812	GCF_020091425.1	76.34	2.62	78.65	1.02	0.57	889	3	43.3364	43.5	5090306	7053599	3967	5720	33	77		18	Caecum	Gut and Feces	d__Bacteria;p__Bacteroidota;c__Bacteroidia;o__Bacteroidales;f__Tannerellaceae;g__Parabacteroides;s__Parabacteroides goldsteinii	0	0	3995	69	0	544	13	3160	2775	889	3967	5720	97.678	Bacteroidota
GCA_948548605.1	1796652	GCF_016696765.1	89.6	2.63	92.31	0	0.82	367	25	44.2391	44	2414908	2887949	2128	2534	47	62	2	18	Caecum	Gut and Feces	d__Bacteria;p__Pseudomonadota;c__Gammaproteobacteria;o__Burkholderiales;f__Burkholderiaceae;g__Turicimonas;s__Turicimonas muris	0	0	2190	86	-2	132	6	1994	1553	367	2128	2534	99.9302	Pseudomonadota
GCA_949018615.1	1796646	GCF_001688845.2	99.01	0.05	96.49	0	0.75	77	1	50.8366	50	2682670	3306457	2187	2787	29	54		12	Caecum	Gut and Feces	d__Bacteria;p__Bacteroidota;c__Bacteroidia;o__Bacteroidales;f__Muribaculaceae;g__Muribaculum;s__Muribaculum intestinale	1	1	2130	76	2	79	3	2015	3249	72	2187	2787	98.7862	Bacteroidota
GCA_949098235.1	76936	GCF_001460635.1	100	1.23	99	2.36	0.9	47	1	38.7838	39	1900970	1920832	1880	1912	32	40	1	4	Caecum	Gut and Feces	d__Bacteria;p__Campylobacterota;c__Campylobacteria;o__Campylobacterales;f__Helicobacteraceae;g__Helicobacter_C;s__Helicobacter_C typhlonius	0	0	1828	95	2	65	3	1746	311	45	1880	1912	99.2321	Campylobacterota
GCA_948549085.1	818	GCF_014131755.1	99.99	2.28	99.41	0.67	0.77	50	2	42.858	43	6427841	6304193	5098	4924	54	70	2	15	Caecum	Gut and Feces	d__Bacteria;p__Bacteroidota;c__Bacteroidia;o__Bacteroidales;f__Bacteroidaceae;g__Bacteroides;s__Bacteroides thetaiotaomicron	2	3	4268	86	16	252	4	3899	1749	39	5098	4924	98.0644	Bacteroidota
GCA_949039385.1	1598	GCF_003703885.1	95.39	0.07	96.2	0	0.63	78	38	38.7117	38.5	1704160	2220255	1644	2041	32	62		16	Caecum	Gut and Feces	d__Bacteria;p__Bacillota;c__Bacilli;o__Lactobacillales;f__Lactobacillaceae;g__Limosilactobacillus;s__Limosilactobacillus reuteri	1	0	1606	78	2	79	4	1506	319	75	1644	2041	96.2142	Bacillota
GCA_948842185.1	2094150	GCF_003024805.1	88.97	0.06	90.38	0	0.7	110	80	51.9235	51	2437611	3268790	1964	2782	42	48		4	Caecum	Gut and Feces	d__Bacteria;p__Bacteroidota;c__Bacteroidia;o__Bacteroidales;f__Muribaculaceae;g__Duncaniella;s__Duncaniella muris	0	0	1959	70	0	81	4	1859	357	108	1964	2782	98.725	Bacteroidota
GCA_948568635.1	33959	GCF_014058685.1	99.96	0.05	98.71	0.31	0.94	91	1	34.3315	34.5	1863300	1951416	1758	1792	26	80		21	Caecum	Gut and Feces	d__Bacteria;p__Bacillota;c__Bacilli;o__Lactobacillales;f__Lactobacillaceae;g__Lactobacillus;s__Lactobacillus sp947171515	1	1	1766	98	0	21	1	1725	1043	85	1758	1792	99.9944	Bacillota
GCA_948509235.1	33959	GCF_014058685.1	99.99	0.3	98.48	0.37	0.94	120	1	34.3931	34.5	1876756	1951416	1781	1792	52	80		21	Caecum	Gut and Feces	d__Bacteria;p__Bacillota;c__Bacilli;o__Lactobacillales;f__Lactobacillaceae;g__Lactobacillus;s__Lactobacillus sp945980025	0	1	1750	97	1	19	1	1718	927	114	1781	1792	99.9867	Bacillota
GCA_948887775.1	818	GCF_014131755.1	85.1	4.14	90.61	1.37	0.68	685	2	43.0251	43	5379860	6304193	4123	4924	41	70	1	15	Caecum	Gut and Feces	d__Bacteria;p__Bacteroidota;c__Bacteroidia;o__Bacteroidales;f__Bacteroidaceae;g__Bacteroides;s__Bacteroides thetaiotaomicron	0	3	3815	77	7	389	9	3283	2026	626	4123	4924	98.1601	Bacteroidota
GCA_948508375.1	818	GCF_014131755.1	99.98	0.65	99.41	0.63	0.77	64	2	42.8971	43	6441120	6304193	5121	4924	54	70	2	15	Caecum	Gut and Feces	d__Bacteria;p__Bacteroidota;c__Bacteroidia;o__Bacteroidales;f__Bacteroidaceae;g__Bacteroides;s__Bacteroides thetaiotaomicron	2	3	4278	86	16	250	4	3908	1760	56	5121	4924	98.0806	Bacteroidota
GCA_948939845.1	328812	GCF_020091425.1	81.87	1.22	87.53	1.54	0.56	274	3	43.6983	43.5	4805057	7053599	3721	5720	30	77		18	Caecum	Gut and Feces	d__Bacteria;p__Bacteroidota;c__Bacteroidia;o__Bacteroidales;f__Tannerellaceae;g__Parabacteroides;s__Parabacteroides goldsteinii	0	0	4035	70	-8	519	13	3227	2185	195	3721	5720	97.9333	Bacteroidota
GCA_948808065.1	821	GCF_000012825.1	99.59	0.32	97.61	1.07	0.71	128	1	42.1278	42	4690269	5163189	3911	4195	50	81		21	Caecum	Gut and Feces	d__Bacteria;p__Bacteroidota;c__Bacteroidia;o__Bacteroidales;f__Bacteroidaceae;g__Phocaeicola;s__Phocaeicola vulgatus	1	1	3396	80	13	230	5	3053	1172	105	3911	4195	98.7289	Bacteroidota
GCA_948807065.1	2094150	GCF_003024805.1	81.01	0.14	81.89	0.38	0.6	46	80	53.1315	51	2080875	3268790	1670	2782	29	48		4	Caecum	Gut and Feces	d__Bacteria;p__Bacteroidota;c__Bacteroidia;o__Bacteroidales;f__Muribaculaceae;g__Duncaniella;s__Duncaniella muris	0	0	1739	62	-4	111	6	1599	203	44	1670	2782	98.7237	Bacteroidota
GCA_948690525.1	1862672	GCF_001945605.1	92.38	3.12	87.65	4.54	0.81	240	148	42.9	42.5	1994374	2254642	2033	2260	35	45	4	13	Caecum	Gut and Feces	d__Bacteria;p__Bacillota_I;c__Bacilli_A;o__Erysipelotrichales;f__Erysipelotrichaceae;g__Dubosiella;s__Dubosiella newyorkensis	0	0	1908	84	6	75	3	1793	322	240	2033	2260	98.9097	Bacillota_I
GCA_949037425.1	1862672	GCF_001945605.1	99.63	1.51	96.9	2.29	0.89	169	148	42.5805	42.5	2629056	2254642	2655	2260	46	45	5	13	Caecum	Gut and Feces	d__Bacteria;p__Bacillota_I;c__Bacilli_A;o__Erysipelotrichales;f__Erysipelotrichaceae;g__Dubosiella;s__Dubosiella newyorkensis	0	0	2087	92	21	50	1	2003	220	160	2655	2260	98.9515	Bacillota_I
GCA_949041435.1	328812	GCF_020091425.1	90.47	3.22	94.24	1.6	0.66	522	3	43.9441	43.5	5801120	7053599	4599	5720	54	77		18	Caecum	Gut and Feces	d__Bacteria;p__Bacteroidota;c__Bacteroidia;o__Bacteroidales;f__Tannerellaceae;g__Parabacteroides;s__Parabacteroides goldsteinii	0	0	4482	78	2	474	10	3775	2952	428	4599	5720	97.9591	Bacteroidota
GCA_948839475.1	818	GCF_014131755.1	78.34	0.52	82.52	1.21	0.64	889	2	42.9834	43	4996008	6304193	3885	4924	50	70		15	Caecum	Gut and Feces	d__Bacteria;p__Bacteroidota;c__Bacteroidia;o__Bacteroidales;f__Bacteroidaceae;g__Bacteroides;s__Bacteroides thetaiotaomicron	0	3	3593	72	7	410	10	3029	2035	795	3885	4924	98.2577	Bacteroidota
GCA_949066585.1	1598	GCF_003703885.1	96.96	0.22	95.92	0	0.64	102	38	38.7842	38.5	1788204	2220255	1668	2041	26	62		16	Caecum	Gut and Feces	d__Bacteria;p__Bacillota;c__Bacilli;o__Lactobacillales;f__Lactobacillaceae;g__Limosilactobacillus;s__Limosilactobacillus reuteri	1	0	1605	78	3	95	5	1486	326	88	1668	2041	95.9984	Bacillota
GCA_948859415.1	1796646	GCF_001688845.2	95.13	0.16	97.44	0	0.74	129	1	50.9613	50	2674043	3306457	2188	2787	29	54		12	Caecum	Gut and Feces	d__Bacteria;p__Bacteroidota;c__Bacteroidia;o__Bacteroidales;f__Muribaculaceae;g__Muribaculum;s__Muribaculum intestinale	1	1	2106	75	3	82	3	1995	2917	123	2188	2787	98.7173	Bacteroidota
GCA_949034845.1	1796620	GCF_002201475.1	92.96	0.87	94.97	0.71	0.56	201	1	56.7379	54.5	2421153	3802913	2348	3817	25	54	2	6	Caecum	Gut and Feces	d__Bacteria;p__Bacillota_A;c__Clostridia;o__Oscillospirales;f__Acutalibacteraceae;g__Acutalibacter;s__Acutalibacter muris	0	6	2521	66	-7	216	9	2105	627	181	2348	3817	98.6978	Bacillota_A
GCA_948742855.1	33959	GCF_014058685.1	87.91	3.73	90.28	1.04	0.85	439	1	34.3881	34.5	1684706	1951416	1583	1792	28	80		21	Caecum	Gut and Feces	d__Bacteria;p__Bacillota;c__Bacilli;o__Lactobacillales;f__Lactobacillaceae;g__Lactobacillus;s__Lactobacillus sp910589675	0	1	1595	89	0	73	4	1492	998	399	1583	1792	99.9706	Bacillota
GCA_949039585.1	1622	GCF_003288115.1	99.99	0.26	99.48	0	0.77	130	1	40.0626	40	2234135	2290452	2146	2208	44	65	1	19	Caecum	Gut and Feces	d__Bacteria;p__Bacillota;c__Bacilli;o__Lactobacillales;f__Lactobacillaceae;g__Ligilactobacillus;s__Ligilactobacillus murinus	0	6	1913	86	10	78	3	1725	3528	120	2146	2208	97.8853	Bacillota
GCA_948699465.1	239935	GCF_009731575.1	94.37	2.22	93.88	3.4	0.81	288	2	55.8072	55.5	2485755	2878459	2216	2408	45	55		9	Caecum	Gut and Feces	d__Bacteria;p__Verrucomicrobiota;c__Verrucomicrobiae;o__Verrucomicrobiales;f__Akkermansiaceae;g__Akkermansia;s__Akkermansia muciniphila	0	2	2006	83	9	69	3	1906	525	288	2216	2408	98.7353	Verrucomicrobiota
GCA_948848975.1	60246	GCF_003364315.1	99.97	0.02	99.65	1.41	0.86	98	30	36.7071	36.5	1760770	1818819	1760	1815	33	37		3	Caecum	Gut and Feces	d__Bacteria;p__Campylobacterota;c__Campylobacteria;o__Campylobacterales;f__Helicobacteraceae;g__Helicobacter_D;s__Helicobacter_D ganmani	0	0	1668	91	5	53	3	1603	214	93	1760	1815	99.1366	Campylobacterota
GCA_948556755.1	1796646	GCF_001688845.2	88.94	0.06	94.15	0	0.73	78	1	51.0741	50	2663266	3306457	2183	2787	35	54	4	12	Caecum	Gut and Feces	d__Bacteria;p__Bacteroidota;c__Bacteroidia;o__Bacteroidales;f__Muribaculaceae;g__Muribaculum;s__Muribaculum intestinale	0	1	2135	76	2	86	3	1959	3024	77	2183	2787	98.468	Bacteroidota
GCA_948929375.1	1598	GCF_003703885.1	97.15	4.17	95.08	4.11	0.59	114	38	38.5867	38.5	1986986	2220255	1935	2041	25	62		16	Caecum	Gut and Feces	d__Bacteria;p__Bacillota;c__Bacilli;o__Lactobacillales;f__Lactobacillaceae;g__Limosilactobacillus;s__Limosilactobacillus rodentium	1	0	1663	81	14	85	4	1556	303	104	1935	2041	95.3939	Bacillota
GCA_948659805.1	239935	GCF_009731575.1	100	0.27	97.96	0	0.86	57	2	55.568	55.5	2836133	2878459	2463	2408	50	55	1	9	Caecum	Gut and Feces	d__Bacteria;p__Verrucomicrobiota;c__Verrucomicrobiae;o__Verrucomicrobiales;f__Akkermansiaceae;g__Akkermansia;s__Akkermansia muciniphila	0	2	2174	90	11	52	2	2097	453	52	2463	2408	98.507	Verrucomicrobiota
GCA_949005805.1	248039	GCF_000487995.2	98.32	0.53	98.28	3.5	0.9	146	1	31.2558	31	2115920	2347083	1915	2145	30	42	2	9	Caecum	Gut and Feces	d__Bacteria;p__Deferribacterota;c__Deferribacteres;o__Deferribacterales;f__Mucispirillaceae;g__Mucispirillum;s__Mucispirillum schaedleri	0	0	1983	92	-3	30	1	1890	4815	126	1915	2145	99.9737	Deferribacterota
GCA_948644885.1	1796646	GCF_001688845.2	94.47	0.56	96.46	0.02	0.76	254	1	51.254	50	2572794	3306457	2087	2787	25	54		12	Caecum	Gut and Feces	d__Bacteria;p__Bacteroidota;c__Bacteroidia;o__Bacteroidales;f__Muribaculaceae;g__Muribaculum;s__Muribaculum intestinale	1	1	2016	72	3	85	4	1899	2435	191	2087	2787	99.3689	Bacteroidota
GCA_948685735.1	818	GCF_014131755.1	100	5.28	99.33	2.35	0.77	78	2	42.9105	43	6642245	6304193	5311	4924	59	70	2	15	Caecum	Gut and Feces	d__Bacteria;p__Bacteroidota;c__Bacteroidia;o__Bacteroidales;f__Bacteroidaceae;g__Bacteroides;s__Bacteroides thetaiotaomicron	3	3	4273	86	19	251	4	3903	1778	68	5311	4924	98.0973	Bacteroidota
GCA_948580635.1	248039	GCF_000487995.2	97.72	0.86	96.55	2.59	0.91	134	1	31.1374	31	2154474	2347083	1963	2145	34	42	1	9	Caecum	Gut and Feces	d__Bacteria;p__Deferribacterota;c__Deferribacteres;o__Deferribacterales;f__Mucispirillaceae;g__Mucispirillum;s__Mucispirillum schaedleri	0	0	2069	96	-5	44	2	1933	4946	125	1963	2145	99.9476	Deferribacterota
GCA_949021655.1	33959	GCF_014058685.1	99.99	0	98.19	0	0.96	37	1	34.3371	34.5	1873920	1951416	1768	1792	44	80	1	21	Caecum	Gut and Feces	d__Bacteria;p__Bacillota;c__Bacilli;o__Lactobacillales;f__Lactobacillaceae;g__Lactobacillus;s__Lactobacillus sp947171515	1	1	1781	99	0	9	0	1752	1014	36	1768	1792	99.9947	Bacillota
GCA_949051485.1	239935	GCF_009731575.1	98.51	3.82	93.88	0.68	0.83	343	2	55.8503	55.5	2581483	2878459	2320	2408	42	55	1	9	Caecum	Gut and Feces	d__Bacteria;p__Verrucomicrobiota;c__Verrucomicrobiae;o__Verrucomicrobiales;f__Akkermansiaceae;g__Akkermansia;s__Akkermansia muciniphila	0	2	2068	85	10	76	3	1967	625	291	2320	2408	98.7277	Verrucomicrobiota
GCA_948827045.1	239935	GCF_009731575.1	100	0.26	97.96	0	0.86	26	2	55.6049	55.5	2687138	2878459	2273	2408	48	55		9	Caecum	Gut and Feces	d__Bacteria;p__Verrucomicrobiota;c__Verrucomicrobiae;o__Verrucomicrobiales;f__Akkermansiaceae;g__Akkermansia;s__Akkermansia muciniphila	2	2	2130	88	6	45	1	2059	394	23	2273	2408	98.7819	Verrucomicrobiota
GCA_910579895.1	1363	GCF_016026695.1	100	0.08	100	0	0.8	33	2	38.845	38.5	1941063	2084337	1881	2042	23	60	1	16	Caecum	Gut and Feces	d__Bacteria;p__Bacillota;c__Bacilli;o__Lactobacillales;f__Streptococcaceae;g__Lactococcus;s__Lactococcus garvieae	0	2	1761	86	6	60	3	1669	364	29	1881	2042	98.3451	Bacillota
GCA_948495035.1	1796620	GCF_002201475.1	83.77	1.05	88.83	2.03	0.56	659	1	56.034	54.5	2662287	3802913	2691	3817	43	54	1	6	Caecum	Gut and Feces	d__Bacteria;p__Bacillota_A;c__Clostridia;o__Oscillospirales;f__Acutalibacteraceae;g__Acutalibacter;s__Acutalibacter muris	0	6	2677	70	0	287	10	2134	1115	540	2691	3817	97.6503	Bacillota_A
GCA_948538975.1	818	GCF_014131755.1	100	2.13	99.41	0.57	0.76	44	2	42.8786	43	6412702	6304193	5054	4924	66	70	3	15	Caecum	Gut and Feces	d__Bacteria;p__Bacteroidota;c__Bacteroidia;o__Bacteroidales;f__Bacteroidaceae;g__Bacteroides;s__Bacteroides thetaiotaomicron	1	3	4267	86	15	248	4	3895	1754	44	5054	4924	98.0854	Bacteroidota
GCA_948601755.1	2094151	GCF_030759015.1	98.98	0.02	99.06	0.38	0.72	75	1	54.6471	53	2299157	3056428	1925	2713	41	54	1	12	Caecum	Gut and Feces	d__Bacteria;p__Bacteroidota;c__Bacteroidia;o__Bacteroidales;f__Muribaculaceae;g__Paramuribaculum;s__Paramuribaculum intestinale	0	0	1987	73	-3	86	4	1849	1304	71	1925	2713	98.8629	Bacteroidota
GCA_948595375.1	1796646	GCF_001688845.2	86.79	0.4	90.1	0.75	0.7	594	1	50.6647	50	2622796	3306457	2380	2787	22	54		12	Caecum	Gut and Feces	d__Bacteria;p__Bacteroidota;c__Bacteroidia;o__Bacteroidales;f__Muribaculaceae;g__Muribaculum;s__Muribaculum intestinale	0	1	2080	74	12	92	3	1896	2796	234	2380	2787	98.5871	Bacteroidota
GCA_948810995.1	2094150	GCF_003024805.1	85.56	0.91	89.24	0.02	0.65	100	80	52.7957	51	2243131	3268790	1788	2782	36	48	1	4	Caecum	Gut and Feces	d__Bacteria;p__Bacteroidota;c__Bacteroidia;o__Bacteroidales;f__Muribaculaceae;g__Duncaniella;s__Duncaniella muris	0	0	1814	65	-1	91	5	1707	322	98	1788	2782	98.803	Bacteroidota
GCA_948995295.1	1598	GCF_003703885.1	99.52	0.12	97.27	0.15	0.6	138	38	38.8308	38.5	2007116	2220255	1898	2041	43	62		16	Caecum	Gut and Feces	d__Bacteria;p__Bacillota;c__Bacilli;o__Lactobacillales;f__Lactobacillaceae;g__Limosilactobacillus;s__Limosilactobacillus rodentium	0	0	1694	82	10	89	4	1581	293	126	1898	2041	95.426	Bacillota
GCA_948956245.1	2094151	GCF_030759015.1	92.18	0.06	97.48	0.38	0.68	65	1	55.0831	53	2166478	3056428	1749	2713	27	54		12	Caecum	Gut and Feces	d__Bacteria;p__Bacteroidota;c__Bacteroidia;o__Bacteroidales;f__Muribaculaceae;g__Paramuribaculum;s__Paramuribaculum intestinale	0	0	1779	65	-1	68	3	1688	1347	62	1749	2713	98.8239	Bacteroidota
GCA_949026055.1	2094150	GCF_003024805.1	81.73	0.21	68.78	0	0.63	227	80	52.829	51	2191607	3268790	1781	2782	16	48		4	Caecum	Gut and Feces	d__Bacteria;p__Bacteroidota;c__Bacteroidia;o__Bacteroidales;f__Muribaculaceae;g__Duncaniella;s__Duncaniella muris	0	0	1764	63	0	95	5	1645	409	124	1781	2782	98.706	Bacteroidota
GCA_948480435.1	2094150	GCF_003024805.1	99.87	0.11	98.3	0.75	0.73	83	80	52.1996	51	2508082	3268790	2040	2782	36	48		4	Caecum	Gut and Feces	d__Bacteria;p__Bacteroidota;c__Bacteroidia;o__Bacteroidales;f__Muribaculaceae;g__Duncaniella;s__Duncaniella muris	0	0	2012	72	1	78	3	1918	344	82	2040	2782	99.0926	Bacteroidota
GCA_949095485.1	2094150	GCF_003024805.1	97.15	0.16	94.72	0.38	0.71	66	80	52.2378	51	2528982	3268790	2089	2782	28	48		4	Caecum	Gut and Feces	d__Bacteria;p__Bacteroidota;c__Bacteroidia;o__Bacteroidales;f__Muribaculaceae;g__Duncaniella;s__Duncaniella muris	0	0	2029	72	2	77	3	1930	306	64	2089	2782	99.0316	Bacteroidota
GCA_949028865.1	329854	GCF_000172175.1	97.4	2.02	98.03	0.37	0.77	134	8	42.6575	43	5669402	6052596	4408	4709	51	61	1	11	Caecum	Gut and Feces	d__Bacteria;p__Bacteroidota;c__Bacteroidia;o__Bacteroidales;f__Bacteroidaceae;g__Bacteroides;s__Bacteroides intestinalis	2	3	4158	88	5	256	5	3747	1222	121	4408	4709	98.4096	Bacteroidota
GCA_948926845.1	1796646	GCF_001688845.2	93.63	0.66	97.95	0.94	0.76	100	1	50.7725	50	2802161	3306457	2301	2787	29	54		12	Caecum	Gut and Feces	d__Bacteria;p__Bacteroidota;c__Bacteroidia;o__Bacteroidales;f__Muribaculaceae;g__Muribaculum;s__Muribaculum intestinale	1	1	2169	77	5	77	3	2042	3639	93	2301	2787	98.7324	Bacteroidota
GCA_949053405.1	33959	GCF_014058685.1	100	0	98.97	0	0.96	55	1	34.3364	34.5	1875555	1951416	1762	1792	32	80		21	Caecum	Gut and Feces	d__Bacteria;p__Bacillota;c__Bacilli;o__Lactobacillales;f__Lactobacillaceae;g__Lactobacillus;s__Lactobacillus sp947171515	1	1	1768	98	0	11	0	1745	1210	48	1762	1792	99.991	Bacillota
GCA_948484495.1	818	GCF_014131755.1	94.8	3.12	96.17	1.6	0.75	280	2	42.7505	43	6115669	6304193	4757	4924	46	70		15	Caecum	Gut and Feces	d__Bacteria;p__Bacteroidota;c__Bacteroidia;o__Bacteroidales;f__Bacteroidaceae;g__Bacteroides;s__Bacteroides thetaiotaomicron	3	3	4110	83	13	269	5	3733	1869	264	4757	4924	98.2697	Bacteroidota
GCA_949062345.1	820	GCF_044361425.1	79.29	0.6	82.62	1.81	0.54	448	1	48.5378	46.5	3282059	4709701	2813	3845	19	63		12	Caecum	Gut and Feces	d__Bacteria;p__Bacteroidota;c__Bacteroidia;o__Bacteroidales;f__Bacteroidaceae;g__Bacteroides;s__Bacteroides uniformis	0	2	2662	69	5	269	9	2202	998	364	2813	3845	97.9642	Bacteroidota
GCA_948606655.1	1862672	GCF_001945605.1	99.6	0.7	96.9	2.29	0.85	100	148	42.6628	42.5	2087688	2254642	2125	2260	45	45	4	13	Caecum	Gut and Feces	d__Bacteria;p__Bacillota_I;c__Bacilli_A;o__Erysipelotrichales;f__Erysipelotrichaceae;g__Dubosiella;s__Dubosiella newyorkensis	0	0	2027	89	4	54	2	1931	197	94	2125	2260	98.9445	Bacillota_I
GCA_949083145.1	60246	GCF_003364315.1	86.39	0.37	90.41	2.59	0.78	350	30	36.7901	36.5	1556093	1818819	1528	1815	21	37		3	Caecum	Gut and Feces	d__Bacteria;p__Campylobacterota;c__Campylobacteria;o__Campylobacterales;f__Helicobacteraceae;g__Helicobacter_D;s__Helicobacter_D ganmani	0	0	1455	80	4	69	4	1366	410	314	1528	1815	99.2592	Campylobacterota
GCA_910580095.1	1352	GCF_009734005.1	87.45	2.68	92.13	0.56	0.7	235	2	38.1164	38	2283356	2919198	2197	2815	12	70		18	Caecum	Gut and Feces	d__Bacteria;p__Bacillota;c__Bacilli;o__Lactobacillales;f__Enterococcaceae;g__Enterococcus_B;s__Enterococcus_B faecium	4	3	2158	76	1	152	6	1930	4597	166	2197	2815	99.0212	Bacillota
GCA_949046095.1	33959	GCF_014058685.1	82.44	0.65	82.6	2.7	0.76	360	1	34.3254	34.5	1517703	1951416	1464	1792	16	80		21	Caecum	Gut and Feces	d__Bacteria;p__Bacillota;c__Bacilli;o__Lactobacillales;f__Lactobacillaceae;g__Lactobacillus;s__Lactobacillus sp947171515	0	1	1498	83	-2	88	6	1384	699	315	1464	1792	99.9652	Bacillota
GCA_948755565.1	1862672	GCF_001945605.1	97.62	0.89	97.17	2.43	0.83	176	148	43.1324	42.5	1977495	2254642	1958	2260	36	45	3	13	Caecum	Gut and Feces	d__Bacteria;p__Bacillota_I;c__Bacilli_A;o__Erysipelotrichales;f__Erysipelotrichaceae;g__Dubosiella;s__Dubosiella newyorkensis	0	0	1968	87	0	63	3	1854	224	145	1958	2260	99.0917	Bacillota_I
GCA_905186115.1	1354	GCF_002278015.2	96.25	0.4	99.13	0	0.89	1	1	37.026	37	2780723	2845651	2511	2483	69	68	18	18	Canine feces	Gut and Feces	d__Bacteria;p__Bacillota;c__Bacilli;o__Lactobacillales;f__Enterococcaceae;g__Enterococcus_B;s__Enterococcus_B hirae	5	5	2324	93	7	88	3	2222	2011	1	2511	2483	98.6977	Bacillota
GCA_902781955.1	322505	GCF_900114425.1	98.27	1.06	97.17	1.08	0.82	119	73	37.1468	37	2137871	2329465	2093	2251	53	52			cattle rumen	Gut and Feces	d__Bacteria;p__Bacillota_I;c__Bacilli_A;o__Erysipelotrichales;f__Coprobacillaceae;g__Sharpea;s__Sharpea azabuensis	1	1	2004	89	4	64	3	1929	240	106	2093	2251	98.4806	Bacillota_I
GCA_902797755.1	1402	GCF_034478925.1	100	0.94	96.95	1.21	0.91	239	1	46.2158	46	4019681	4227253	3999	4279	24	81	2	24	cattle rumen	Gut and Feces	d__Bacteria;p__Bacillota;c__Bacilli;o__Bacillales;f__Bacillaceae;g__Bacillus;s__Bacillus licheniformis	10	11	3954	92	1	97	2	3838	730	239	3999	4279	99.811	Bacillota
GCA_902791925.1	78345	GCF_900129045.1	99.99	0.54	99.77	0.86	0.85	25	15	60.5211	60.5	2221233	2274683	1794	1850	56	55		6	cattle rumen	Gut and Feces	d__Bacteria;p__Actinomycetota;c__Actinomycetes;o__Actinomycetales;f__Bifidobacteriaceae;g__Bifidobacterium;s__Bifidobacterium merycicum	0	0	1621	87	9	30	1	1587	239	25	1794	1850	99.2859	Actinomycetota
GCA_902789545.1	155865	GCF_900102225.1	97.29	0.2	98.94	1.65	0.82	127	58	56.0247	55	1831564	2158512	1592	1868	49	58	1	4	cattle rumen	Gut and Feces	d__Bacteria;p__Bacillota_A;c__Clostridia;o__Peptostreptococcales;f__Anaerovoracaceae;g__Eubacterium_T;s__Eubacterium_T pyruvativorans	2	0	1556	83	2	39	2	1516	242	110	1592	1868	99.0334	Bacillota_A
GCA_902781775.1	155865	GCF_900102225.1	96.99	0.12	97.28	2.13	0.82	102	58	55.882	55	1861599	2158512	1613	1868	49	58	3	4	cattle rumen	Gut and Feces	d__Bacteria;p__Bacillota_A;c__Clostridia;o__Peptostreptococcales;f__Anaerovoracaceae;g__Eubacterium_T;s__Eubacterium_T pyruvativorans	2	0	1567	83	2	45	2	1518	224	91	1613	1868	98.9715	Bacillota_A
GCA_902755595.1	416586	GCF_000381005.1	83.62	0.03	86.92	0.08	0.69	50	82	60.8142	59	2134075	2688760	1921	2444	60	63	3	5	cattle rumen	Gut and Feces	d__Bacteria;p__Bacillota_C;c__Negativicutes;o__Selenomonadales;f__Selenomonadaceae;g__Selenomonas_C;s__Selenomonas_C bovis	1	2	1887	77	1	98	5	1772	608	50	1921	2444	98.0566	Bacillota_C
GCA_902792045.1	322505	GCF_900114425.1	100	0.83	99.06	0.94	0.83	102	73	37.0434	37	2164878	2329465	2099	2251	53	52	1		cattle rumen	Gut and Feces	d__Bacteria;p__Bacillota_I;c__Bacilli_A;o__Erysipelotrichales;f__Coprobacillaceae;g__Sharpea;s__Sharpea azabuensis	1	1	2012	89	4	69	3	1932	222	99	2099	2251	98.4382	Bacillota_I
GCA_902773885.1	604330	GCF_900105025.1	84.56	0.64	90.03	0	0.58	130	1	65.3869	65	2022647	2353193	1802	2055	53	57		12	cattle rumen	Gut and Feces	d__Bacteria;p__Actinomycetota;c__Coriobacteriia;o__Coriobacteriales;f__Atopobiaceae;g__Parafannyhessea;s__Parafannyhessea sp902761955	0	1	1619	78	10	65	3	1535	581	123	1802	2055	95.3259	Actinomycetota
GCA_902760785.1	416586	GCF_000381005.1	82.12	2.88	81.08	0.93	0.6	236	82	60.8828	59	1899962	2688760	1769	2444	36	63	2	5	cattle rumen	Gut and Feces	d__Bacteria;p__Bacillota_C;c__Negativicutes;o__Selenomonadales;f__Selenomonadaceae;g__Selenomonas_C;s__Selenomonas_C bovis	1	2	1660	67	6	110	6	1521	844	223	1769	2444	97.948	Bacillota_C
GCA_902757065.1	322505	GCF_900114425.1	96.39	0.74	93.4	0.94	0.75	134	73	37.0722	37	2172759	2329465	2091	2251	47	52			cattle rumen	Gut and Feces	d__Bacteria;p__Bacillota_I;c__Bacilli_A;o__Erysipelotrichales;f__Coprobacillaceae;g__Sharpea;s__Sharpea azabuensis	1	1	1982	88	5	70	3	1891	260	130	2091	2251	97.5305	Bacillota_I
GCA_902790585.1	322505	GCF_900114425.1	95.77	2.88	91.04	0	0.73	261	73	37.2874	37	1860597	2329465	1926	2251	41	52			cattle rumen	Gut and Feces	d__Bacteria;p__Bacillota_I;c__Bacilli_A;o__Erysipelotrichales;f__Coprobacillaceae;g__Sharpea;s__Sharpea azabuensis	0	1	1806	80	6	94	4	1687	540	227	1926	2251	98.8101	Bacillota_I
GCA_902762915.1	155865	GCF_900102225.1	98.59	0.25	98.94	0	0.86	78	58	55.5096	55	2020939	2158512	1745	1868	43	58	2	4	cattle rumen	Gut and Feces	d__Bacteria;p__Bacillota_A;c__Clostridia;o__Peptostreptococcales;f__Anaerovoracaceae;g__Eubacterium_T;s__Eubacterium_T pyruvativorans	2	0	1640	87	6	32	1	1599	190	73	1745	1868	98.7663	Bacillota_A
GCA_902786795.1	604330	GCF_900105025.1	78.06	0.4	83.06	0.4	0.55	157	1	65.8926	65	1814153	2353193	1636	2055	40	57		12	cattle rumen	Gut and Feces	d__Bacteria;p__Actinomycetota;c__Coriobacteriia;o__Coriobacteriales;f__Atopobiaceae;g__Parafannyhessea;s__Parafannyhessea sp902761955	0	1	1490	72	8	80	4	1382	538	146	1636	2055	95.786	Actinomycetota
GCA_902803025.1	1623	GCF_000224985.1	82.87	0.23	97.55	0.28	0.73	204	1	43.7955	43.5	1565427	2066652	1414	1978	23	66	3	19	cattle rumen	Gut and Feces	d__Bacteria;p__Bacillota;c__Bacilli;o__Lactobacillales;f__Lactobacillaceae;g__Ligilactobacillus;s__Ligilactobacillus ruminis	0	2	1484	75	-4	94	6	1370	2071	204	1414	1978	99.2894	Bacillota
GCA_902755535.1	155865	GCF_900102225.1	95.46	0.15	98.35	0.78	0.81	106	58	55.798	55	1863518	2158512	1604	1868	48	58		4	cattle rumen	Gut and Feces	d__Bacteria;p__Bacillota_A;c__Clostridia;o__Peptostreptococcales;f__Anaerovoracaceae;g__Eubacterium_T;s__Eubacterium_T pyruvativorans	2	0	1565	83	2	46	2	1516	231	97	1604	1868	98.9222	Bacillota_A
GCA_902760635.1	322505	GCF_900114425.1	99.02	0.78	94.34	0.94	0.81	94	73	37.1205	37	2084081	2329465	2025	2251	48	52			cattle rumen	Gut and Feces	d__Bacteria;p__Bacillota_I;c__Bacilli_A;o__Erysipelotrichales;f__Coprobacillaceae;g__Sharpea;s__Sharpea azabuensis	1	1	1991	88	1	82	4	1897	178	92	2025	2251	98.6878	Bacillota_I
GCA_902781525.1	416586	GCF_000381005.1	86.12	1.51	86.21	0.15	0.68	66	82	60.878	59	2074313	2688760	1845	2444	56	63	4	5	cattle rumen	Gut and Feces	d__Bacteria;p__Bacillota_C;c__Negativicutes;o__Selenomonadales;f__Selenomonadaceae;g__Selenomonas_C;s__Selenomonas_C bovis	1	2	1812	74	1	90	4	1701	780	66	1845	2444	98.1536	Bacillota_C
GCA_902785975.1	155865	GCF_900102225.1	78.31	0.36	88.53	2.36	0.76	276	58	55.9747	55	1697628	2158512	1565	1868	35	58		4	cattle rumen	Gut and Feces	d__Bacteria;p__Bacillota_A;c__Clostridia;o__Peptostreptococcales;f__Anaerovoracaceae;g__Eubacterium_T;s__Eubacterium_T pyruvativorans	0	0	1437	76	8	61	3	1367	577	201	1565	1868	98.9088	Bacillota_A
GCA_902788135.1	322505	GCF_000702165.1	91.31	0.44	89.62	1.42	0.63	297	94	37.4487	37	1653392	2411783	1746	2322	40	56			cattle rumen	Gut and Feces	d__Bacteria;p__Bacillota_I;c__Bacilli_A;o__Erysipelotrichales;f__Coprobacillaceae;g__Sharpea;s__Sharpea azabuensis	0	0	1651	71	5	108	6	1506	626	221	1746	2322	98.513	Bacillota_I
GCA_002338925.1	357276	GCF_013009555.1	84.72	0.71	85.8	1.88	0.64	330	1	41.6191	42	4350775	5625488	3537	4615	43	81		21	Cecal contents	Gut and Feces	d__Bacteria;p__Bacteroidota;c__Bacteroidia;o__Bacteroidales;f__Bacteroidaceae;g__Phocaeicola;s__Phocaeicola dorei	0	4	3378	73	4	351	9	2842	753	237	3537	4615	99.2319	Bacteroidota
GCA_002338965.1	197	GCF_000009085.1	99.95	0.01	98.04	0.83	0.89	47	1	30.3192	30.5	1630294	1641481	1723	1658	38	44		6	Cecal contents	Gut and Feces	d__Bacteria;p__Campylobacterota;c__Campylobacteria;o__Campylobacterales;f__Campylobacteraceae;g__Campylobacter_D;s__Campylobacter_D jejuni	1	1	1575	94	8	29	1	1528	173	38	1723	1658	98.4571	Campylobacterota
GCA_020742445.1	29348	GCF_025149465.1	87.61	2.68	83.96	4.72	0.6	404	1	29.0681	29	2344210	2528470	2065	2334	10	58	1	21	cecum	Gut and Feces	d__Bacteria;p__Bacillota_I;c__Bacilli_A;o__Erysipelotrichales;f__Coprobacillaceae;g__Thomasclavelia;s__Thomasclavelia spiroformis	0	4	1746	74	15	144	6	1462	1641	404	2065	2334	96.4864	Bacillota_I
GCA_020742275.1	1653434	GCF_045061075.1	78.05	0.14	80.57	1.58	0.57	317	1	47.508	45.5	2125719	3228050	1894	3042	28	62		10	cecum	Gut and Feces	d__Bacteria;p__Bacillota_A;c__Clostridia;o__Lachnospirales;f__Lachnospiraceae;g__Sellimonas;s__Sellimonas intestinalis	0	5	1944	63	-2	210	11	1624	419	317	1894	3042	99.2681	Bacillota_A
GCA_020809995.1	28116	GCF_001314995.1	95.63	0.38	96.76	0.32	0.66	169	1	41.8584	42	6269991	6472489	4685	4910	36	70	1	15	cecum	Gut and Feces	d__Bacteria;p__Bacteroidota;c__Bacteroidia;o__Bacteroidales;f__Bacteroidaceae;g__Bacteroides;s__Bacteroides ovatus	2	2	4185	85	10	278	5	3795	1343	169	4685	4910	97.169	Bacteroidota
GCA_020742745.1	169435	GCF_023008305.1	93.06	1.03	93.56	0.34	0.68	181	2	56.0788	54.5	2570180	3508661	2351	3420	29	56	2	10	cecum	Gut and Feces	d__Bacteria;p__Bacillota_A;c__Clostridia;o__Oscillospirales;f__Ruminococcaceae;g__Anaerotruncus;s__Anaerotruncus colihominis	0	1	2385	69	-1	150	6	2182	3588	181	2351	3420	98.8277	Bacillota_A
GCA_020741595.1	33959	GCF_014058685.1	96.32	1.38	96.97	1.55	0.66	75	1	34.2602	34.5	1842421	1951416	1845	1792	32	80		21	cecum	Gut and Feces	d__Bacteria;p__Bacillota;c__Bacilli;o__Lactobacillales;f__Lactobacillaceae;g__Lactobacillus;s__Lactobacillus johnsonii	1	1	1536	85	16	81	4	1398	557	75	1845	1792	95.9734	Bacillota
GCA_020741965.1	78448	GCF_039521285.1	78.37	0	83.21	0.85	0.65	266	20	64.8656	64.5	1550035	2102140	1293	1654	38	55		2	cecum	Gut and Feces	d__Bacteria;p__Actinomycetota;c__Actinomycetes;o__Actinomycetales;f__Bifidobacteriaceae;g__Bifidobacterium;s__Bifidobacterium pullorum	0	0	1206	72	6	65	5	1125	531	266	1293	1654	97.7673	Actinomycetota
GCA_020743625.1	1472761	GCF_000311845.1	94.16	0.35	95.03	0.07	0.71	181	35	62.2813	62	2096143	2280503	1797	1906	34	49	1	3	cecum	Gut and Feces	d__Bacteria;p__Actinomycetota;c__Coriobacteriia;o__Coriobacteriales;f__Coriobacteriaceae;g__Enorma;s__Enorma massiliensis	0	0	1597	83	11	64	3	1519	809	181	1797	1906	96.18	Actinomycetota
GCA_020743775.1	1470347	GCF_025144665.1	99.9	0.41	100	0	0.84	38	1	58.8584	58	2458887	2780015	1959	2261	43	48		6	cecum	Gut and Feces	d__Bacteria;p__Bacteroidota;c__Bacteroidia;o__Bacteroidales;f__Rikenellaceae;g__Alistipes_A;s__Alistipes_A ihumii	0	0	1898	83	3	29	1	1866	283	38	1959	2261	98.4349	Bacteroidota
GCA_020742315.1	47770	GCF_009769205.1	90.18	2.65	93.74	0.6	0.7	162	2	36.9559	37	1899061	2039404	1901	1966	41	64	1	15	cecum	Gut and Feces	d__Bacteria;p__Bacillota;c__Bacilli;o__Lactobacillales;f__Lactobacillaceae;g__Lactobacillus;s__Lactobacillus crispatus	1	2	1636	83	13	83	4	1509	497	162	1901	1966	98.2036	Bacillota
GCA_020742865.1	573	GCF_000240185.1	99.66	1.47	98.58	0.49	0.83	96	7	58.0152	57	5028169	5682322	4637	5451	62	88	4	25	cecum	Gut and Feces	d__Bacteria;p__Pseudomonadota;c__Gammaproteobacteria;o__Enterobacterales;f__Enterobacteriaceae;g__Klebsiella;s__Klebsiella pneumoniae	4	5	4643	85	0	217	4	4374	1755	96	4637	5451	99.1253	Pseudomonadota
GCA_021443265.1	28113	GCF_002998535.1	99.57	0.61	96	3.42	0.7	316	1	46.7244	47	4373999	3608975	3703	2873	33	64		12	Cecum and rectal contents from Capybaras	Gut and Feces	d__Bacteria;p__Bacteroidota;c__Bacteroidia;o__Bacteroidales;f__Bacteroidaceae;g__Bacteroides;s__Bacteroides heparinolyticus	0	3	2442	84	34	107	2	2227	2215	316	3703	2873	97.116	Bacteroidota
GCA_021442915.1	623	GCF_000006925.2	95.57	0.07	92.02	0.26	0.75	338	2	50.839	50.5	4648786	4828820	4160	4990	28	96		22	Cecum and rectal contents from Capybaras	Gut and Feces	d__Bacteria;p__Pseudomonadota;c__Gammaproteobacteria;o__Enterobacterales;f__Enterobacteriaceae;g__Escherichia;s__Escherichia coli	3	3	3784	75	9	303	7	3355	3255	25	4160	4990	97.8862	Pseudomonadota
GCA_021443805.1	905	GCF_000025305.1	99.6	0.12	99.38	0	0.84	121	1	56.9171	56	2146345	2329769	1930	2060	33	60		18	Cecum and rectal contents from Capybaras	Gut and Feces	d__Bacteria;p__Bacillota_C;c__Negativicutes;o__Acidaminococcales;f__Acidaminococcaceae;g__Acidaminococcus;s__Acidaminococcus fermentans	0	1	1845	89	4	40	2	1795	3346	121	1930	2060	98.8627	Bacillota_C
GCA_021771595.1	471189	GCF_003340385.1	99.97	0.94	100	0.81	0.8	139	35	66.0095	66.5	3673839	3399441	3174	2947	53	52	2	5	cecum matter of weanling rat after 6 hour fasting; S16	Gut and Feces	d__Bacteria;p__Actinomycetota;c__Coriobacteriia;o__Coriobacteriales;f__Eggerthellaceae;g__Gordonibacter;s__Gordonibacter pamelaeae	0	0	2692	91	15	129	4	2523	640	139	3174	2947	97.6584	Actinomycetota
GCA_021771605.1	1622	GCF_003288115.1	99.96	0.21	99.48	0.52	0.73	100	1	40.1483	40	1998594	2290452	1932	2208	50	65	1	19	cecum matter of weanling rat after 6 hour fasting; S17	Gut and Feces	d__Bacteria;p__Bacillota;c__Bacilli;o__Lactobacillales;f__Lactobacillaceae;g__Ligilactobacillus;s__Ligilactobacillus murinus	0	6	1856	84	3	74	3	1674	2834	100	1932	2208	97.8518	Bacillota
GCA_021771525.1	1522	GCF_012317185.1	100	1.76	99.43	0	0.71	101	1	43.6892	43.5	4289885	4718906	4176	4571	48	48	2	15	cecum matter of weanling rat after 6 hour fasting; S18	Gut and Feces	d__Bacteria;p__Bacillota_I;c__Bacilli_A;o__Erysipelotrichales;f__Erysipelotrichaceae;g__Clostridium_AQ;s__Clostridium_AQ innocuum	0	1	3893	85	6	256	6	3500	1345	101	4176	4571	97.503	Bacillota_I
GCA_021771455.1	1512	GCF_008632235.1	85.66	2.37	87.34	0	0.79	190	7	48.3627	48	4396473	5072209	3894	4456	43	64		11	cecum matter of weanling rat after 6 hour fasting; S19	Gut and Feces	d__Bacteria;p__Bacillota_A;c__Clostridia;o__Lachnospirales;f__Lachnospiraceae;g__Otoolea;s__Otoolea symbiosa	1	1	3808	85	2	214	5	3543	22217	190	3894	4456	99.3443	Bacillota_A
GCA_021771395.1	1550024	GCF_000949455.1	99.16	1.05	98.64	0	0.7	85	108	58.0768	56.5	3482725	4111078	3194	3871	44	49	3	3	cecum matter of weanling rat after 6 hour fasting; S2	Gut and Feces	d__Bacteria;p__Bacillota_A;c__Clostridia;o__Oscillospirales;f__Ruminococcaceae;g__Ruthenibacterium;s__Ruthenibacterium lactatiformans	0	0	2954	76	7	168	5	2693	377	85	3194	3871	98.8266	Bacillota_A
GCA_021770955.1	1353	GCF_021496385.1	88.78	7.4	85.44	5.29	0.73	401	3	41.3072	40.5	2914051	3488294	2624	3303	40	61	1	15	cecum matter of weanling rat after 6 hour fasting; S24	Gut and Feces	d__Bacteria;p__Bacillota;c__Bacilli;o__Lactobacillales;f__Enterococcaceae;g__Enterococcus_D;s__Enterococcus_D gallinarum	0	2	2540	76	3	190	7	2314	666	401	2624	3303	99.2688	Bacillota
GCA_021770645.1	239935	GCF_009731575.1	99.96	0.26	97.96	0	0.84	34	2	55.5549	55.5	2643915	2878459	2270	2408	48	55		9	cecum matter of weanling rat after 6 hour fasting; S27	Gut and Feces	d__Bacteria;p__Verrucomicrobiota;c__Verrucomicrobiae;o__Verrucomicrobiales;f__Akkermansiaceae;g__Akkermansia;s__Akkermansia muciniphila	2	2	2103	87	7	54	2	2017	432	34	2270	2408	98.7294	Verrucomicrobiota
GCA_021770165.1	1694	GCF_002706665.1	96.15	0.46	98.44	2.96	0.72	172	1	63.7581	63.5	1937527	1978157	1655	1596	54	56		8	cecum matter of weanling rat after 6 hour fasting; S29	Gut and Feces	d__Bacteria;p__Actinomycetota;c__Actinomycetes;o__Actinomycetales;f__Bifidobacteriaceae;g__Bifidobacterium;s__Bifidobacterium globosum	0	0	1416	88	14	43	2	1357	413	172	1655	1596	96.3496	Actinomycetota
GCA_021770035.1	1598	GCF_003703885.1	100	0.15	99.46	0	0.69	85	38	38.3786	38.5	2122498	2220255	2023	2041	32	62		16	cecum matter of weanling rat after 6 hour fasting; S30	Gut and Feces	d__Bacteria;p__Bacillota;c__Bacilli;o__Lactobacillales;f__Lactobacillaceae;g__Limosilactobacillus;s__Limosilactobacillus reuteri	0	0	1724	84	14	72	3	1630	381	85	2023	2041	96.0213	Bacillota
GCA_021769495.1	33959	GCF_014058685.1	99.97	0.02	99.15	0	0.92	56	1	34.2362	34.5	1992142	1951416	1933	1792	49	80	1	21	cecum matter of weanling rat after 6 hour fasting; S34	Gut and Feces	d__Bacteria;p__Bacillota;c__Bacilli;o__Lactobacillales;f__Lactobacillaceae;g__Lactobacillus;s__Lactobacillus sp947171515	2	1	1737	96	10	22	1	1696	1165	56	1933	1792	99.4957	Bacillota
GCA_021769485.1	208479	GCF_000371705.1	85.86	8.92	85.56	3.2	0.59	804	18	50.79	49.5	4499634	6377378	3976	5737	25	77		7	cecum matter of weanling rat after 6 hour fasting; S34	Gut and Feces	d__Bacteria;p__Bacillota_A;c__Clostridia;o__Lachnospirales;f__Lachnospiraceae;g__Enterocloster;s__Enterocloster bolteae	0	1	4101	71	-3	520	13	3292	1282	804	3976	5737	97.7867	Bacillota_A
GCA_021769405.1	1522	GCF_012317185.1	100	1.73	100	0	0.79	78	1	43.7958	43.5	4302686	4718906	4160	4571	45	48	1	15	cecum matter of weanling rat after 6 hour fasting; S35	Gut and Feces	d__Bacteria;p__Bacillota_I;c__Bacilli_A;o__Erysipelotrichales;f__Erysipelotrichaceae;g__Clostridium_AQ;s__Clostridium_AQ innocuum	0	1	3928	85	5	179	4	3652	964	78	4160	4571	98.8916	Bacillota_I
GCA_021769205.1	33039	GCF_044591705.1	99.5	1.01	99.42	0.58	0.74	59	1	41.3867	42	2787228	2979783	2426	2686	39	49		12	cecum matter of weanling rat after 6 hour fasting; S4	Gut and Feces	d__Bacteria;p__Bacillota_A;c__Clostridia;o__Lachnospirales;f__Lachnospiraceae;g__Mediterraneibacter;s__Mediterraneibacter torques	0	4	2140	79	11	104	4	1991	662	59	2426	2686	98.9405	Bacillota_A
GCA_021768835.1	151781	GCF_024397795.1	99.99	1.43	98.94	4.07	0.76	113	3	35.6405	35.5	2281156	2038712	2128	1861	44	59	1	12	cecum matter of weanling rat after 6 hour fasting; S6	Gut and Feces	d__Bacteria;p__Bacillota;c__Bacilli;o__Lactobacillales;f__Lactobacillaceae;g__Lactobacillus;s__Lactobacillus intestinalis_A	0	5	1678	90	21	64	3	1575	539	113	2128	1861	96.4278	Bacillota
GCA_021768785.1	1796646	GCF_001688845.2	99.81	0.03	97.55	0	0.76	71	1	51.0262	50	2748640	3306457	2230	2787	43	54	2	12	cecum matter of weanling rat after 6 hour fasting; S7	Gut and Feces	d__Bacteria;p__Bacteroidota;c__Bacteroidia;o__Bacteroidales;f__Muribaculaceae;g__Muribaculum;s__Muribaculum intestinale	0	1	2167	77	2	79	3	2042	3785	71	2230	2787	98.4467	Bacteroidota
GCA_021768575.1	33038	GCF_009831375.1	99.91	0.84	99.42	1.17	0.6	94	1	43.4624	43	3095025	3549191	2860	3475	47	58		10	cecum matter of weanling rat after 6 hour fasting; S9	Gut and Feces	d__Bacteria;p__Bacillota_A;c__Clostridia;o__Lachnospirales;f__Lachnospiraceae;g__Ruminococcus_B;s__Ruminococcus_B gnavus	0	1	2536	72	11	180	6	2259	670	94	2860	3475	97.1377	Bacillota_A
GCA_021768555.1	328812	GCF_020091425.1	99.99	1.84	99.62	1.03	0.72	102	3	43.3795	43.5	6635127	7053599	5243	5720	67	77	2	18	cecum matter of weanling rat after 6 hour fasting; S9	Gut and Feces	d__Bacteria;p__Bacteroidota;c__Bacteroidia;o__Bacteroidales;f__Tannerellaceae;g__Parabacteroides;s__Parabacteroides goldsteinii	0	0	4816	84	8	379	7	4216	3086	102	5243	5720	97.8345	Bacteroidota
GCA_944325805.1	471858	GCF_000765825.2	99.99	0.35	99.41	0.47	0.68	22	57	39.5717	38.5	1881161	2074223	1853	2102	36	39		2	chicken caecal content	Gut and Feces	d__Bacteria;p__Campylobacterota;c__Campylobacteria;o__Campylobacterales;f__Helicobacteraceae;g__Helicobacter_C;s__Helicobacter_C magdeburgensis	1	0	1633	77	11	42	2	1584	199	22	1853	2102	96.5082	Campylobacterota
GCA_947855975.1	29389	GCF_027474505.1	99.98	0.16	99.38	0.94	0.79	93	3	40.582	40.5	1565857	1832198	1541	1779	13	69		18	chicken caecal content	Gut and Feces	d__Bacteria;p__Bacillota;c__Bacilli;o__Lactobacillales;f__Streptococcaceae;g__Streptococcus;s__Streptococcus faecavium	1	1	1551	87	0	68	4	1423	901	93	1541	1779	98.9814	Bacillota
GCA_944321025.1	1841856	GCF_900128455.1	82.41	0.08	85.9	0	0.63	53	24	46.9261	47.5	2945005	4075696	2384	3423	49	85		11	chicken caecal content	Gut and Feces	d__Bacteria;p__Bacteroidota;c__Bacteroidia;o__Bacteroidales;f__Bacteroidaceae;g__Phocaeicola;s__Phocaeicola mediterraneensis	1	1	2502	73	-4	202	8	2159	720	53	2384	3423	98.8227	Bacteroidota
GCA_947854235.1	33959	GCF_014058685.1	90.14	3.05	89.9	1.85	0.61	163	1	34.2581	34.5	1442481	1951416	1392	1792	12	80		21	chicken caecal content	Gut and Feces	d__Bacteria;p__Bacillota;c__Bacilli;o__Lactobacillales;f__Lactobacillaceae;g__Lactobacillus;s__Lactobacillus johnsonii	0	1	1373	76	1	110	7	1224	363	163	1392	1792	96.3454	Bacillota
GCA_944393105.1	562	GCF_000008865.2	100	0.01	99.67	0.04	0.72	51	3	50.5904	50.5	4697902	5594605	4285	5373	67	105	2	22	chicken caecal content	Gut and Feces	d__Bacteria;p__Pseudomonadota;c__Gammaproteobacteria;o__Enterobacterales;f__Enterobacteriaceae;g__Escherichia;s__Escherichia coli	0	5	4283	79	0	236	5	3830	2028	51	4285	5373	97.1799	Pseudomonadota
GCA_947855695.1	2585119	GCF_006542685.1	99.08	0.24	99.52	0	0.88	36	1	61.4235	61.5	2905106	2962376	2347	2417	44	48		6	chicken caecal content	Gut and Feces	d__Bacteria;p__Bacteroidota;c__Bacteroidia;o__Bacteroidales;f__Rikenellaceae;g__Alistipes;s__Alistipes dispar	0	0	2152	89	8	46	1	2096	281	36	2347	2417	99.0431	Bacteroidota
GCA_944325285.1	1632	GCF_025311495.1	96.11	0.34	99.25	0.02	0.81	50	1	50.1815	49.5	1885901	2007883	1846	1911	29	61	1	15	chicken caecal content	Gut and Feces	d__Bacteria;p__Bacillota;c__Bacilli;o__Lactobacillales;f__Lactobacillaceae;g__Limosilactobacillus;s__Limosilactobacillus oris	1	1	1698	88	8	47	2	1631	1217	50	1846	1911	98.3317	Bacillota
GCA_944387295.1	106588	GCF_000169255.2	79.03	4.71	76.35	2.24	0.56	348	65	60.378	59	2845325	4241076	2567	3893	35	58		6	chicken caecal content	Gut and Feces	d__Bacteria;p__Bacillota_A;c__Clostridia;o__Oscillospirales;f__Oscillospiraceae;g__Pseudoflavonifractor;s__Pseudoflavonifractor capillosus	0	0	2532	65	1	229	8	2167	771	348	2567	3893	98.5471	Bacillota_A
GCA_944377585.1	1653435	GCF_001754075.1	86.78	0.19	95.32	3.22	0.67	154	64	47.8236	47	2587405	3318223	2473	3202	34	51		3	chicken caecal content	Gut and Feces	d__Bacteria;p__Bacillota_A;c__Clostridia;o__Lachnospirales;f__Lachnospiraceae;g__Merdimonas;s__Merdimonas faecis	0	0	2399	74	2	133	5	2205	335	154	2473	3202	98.4786	Bacillota_A
GCA_944325975.1	1501391	GCF_000786575.1	99.98	0.01	99.52	0	0.93	9	66	56.2383	56.5	2301064	2304821	1933	1972	42	43		3	chicken caecal content	Gut and Feces	d__Bacteria;p__Bacteroidota;c__Bacteroidia;o__Bacteroidales;f__Rikenellaceae;g__Tidjanibacter;s__Tidjanibacter inops	1	0	1858	94	3	49	2	1801	194	9	1933	1972	99.0162	Bacteroidota
GCA_944326215.1	823	GCF_018279895.1	99.96	1.64	99.42	0	0.7	50	2	44.7787	45.5	4944495	5348976	4141	4519	70	81	1	21	chicken caecal content	Gut and Feces	d__Bacteria;p__Bacteroidota;c__Bacteroidia;o__Bacteroidales;f__Tannerellaceae;g__Parabacteroides;s__Parabacteroides distasonis	0	4	3839	84	7	270	6	3370	1670	50	4141	4519	97.5627	Bacteroidota
GCA_944324605.1	1903261	GCF_900155525.1	98.94	1.67	98.11	1.78	0.8	65	32	59.6671	59	3114208	3465670	2570	2967	67	69	2	4	chicken caecal content	Gut and Feces	d__Bacteria;p__Desulfobacterota;c__Desulfovibrionia;o__Desulfovibrionales;f__Desulfovibrionaceae;g__Mailhella;s__Mailhella massiliensis	3	0	2592	87	0	126	4	2374	882	65	2570	2967	98.8469	Desulfobacterota
GCA_947854105.1	562	GCF_000008865.2	80.43	0.42	81.75	1.13	0.58	519	3	50.9255	50.5	3490905	5594605	3233	5373	17	105		22	chicken caecal content	Gut and Feces	d__Bacteria;p__Pseudomonadota;c__Gammaproteobacteria;o__Enterobacterales;f__Enterobacteriaceae;g__Escherichia;s__Escherichia coli	1	5	3403	63	-5	325	10	2934	2845	519	3233	5373	98.2731	Pseudomonadota
GCA_947855375.1	47770	GCF_009769205.1	99.82	0.04	99.03	0.06	0.77	88	2	36.588	37	2054813	2039404	2042	1966	46	64		15	chicken caecal content	Gut and Feces	d__Bacteria;p__Bacillota;c__Bacilli;o__Lactobacillales;f__Lactobacillaceae;g__Lactobacillus;s__Lactobacillus crispatus	3	2	1767	89	13	65	3	1670	793	88	2042	1966	98.2506	Bacillota
GCA_947857145.1	1472417	GCF_032878955.1	99.72	2.88	98.92	0	0.9	191	2	42.6308	43	5312980	5608017	4188	4522	42	58	1	15	chicken caecal content	Gut and Feces	d__Bacteria;p__Bacteroidota;c__Bacteroidia;o__Bacteroidales;f__Marinifilaceae;g__Butyricimonas;s__Butyricimonas paravirosa	0	1	4100	90	2	102	2	3953	9297	191	4188	4522	99.8183	Bacteroidota
GCA_944326885.1	1465754	GCF_900107675.1	83.86	0.4	88.95	1.68	0.78	272	22	59.5514	59	2886018	3488964	2192	2690	26	47		3	chicken caecal content	Gut and Feces	d__Bacteria;p__Bacteroidota;c__Bacteroidia;o__Bacteroidales;f__Rikenellaceae;g__Alistipes;s__Alistipes timonensis	0	0	2174	80	0	114	5	2030	491	272	2192	2690	98.9774	Bacteroidota
GCA_944325715.1	990412	GCF_016900115.1	94.26	2.3	96.53	0.84	0.83	119	150	42.6158	42.5	1722878	1927291	1602	1764	30	61		3	chicken caecal content	Gut and Feces	d__Bacteria;p__Bacillota;c__Bacilli;o__Lactobacillales;f__Lactobacillaceae;g__Limosilactobacillus;s__Limosilactobacillus alvi	1	0	1544	87	3	42	2	1499	386	119	1602	1764	99.2501	Bacillota
GCA_944320175.1	78448	GCF_039521285.1	90.47	0.17	94.98	0.13	0.72	158	20	65.1032	64.5	1756493	2102140	1457	1654	49	55		2	chicken caecal content	Gut and Feces	d__Bacteria;p__Actinomycetota;c__Actinomycetes;o__Actinomycetales;f__Bifidobacteriaceae;g__Bifidobacterium;s__Bifidobacterium pullorum	0	0	1374	83	5	73	5	1285	437	158	1457	1654	97.7626	Actinomycetota
GCA_944322655.1	195	GCF_009730395.1	99.98	0.06	99.44	0.11	0.87	12	2	31.3026	31.5	1662278	1716536	1719	1737	38	44		6	chicken caecal content	Gut and Feces	d__Bacteria;p__Campylobacterota;c__Campylobacteria;o__Campylobacterales;f__Campylobacteraceae;g__Campylobacter_D;s__Campylobacter_D coli	0	0	1631	93	5	35	2	1583	182	12	1719	1737	99.0323	Campylobacterota
GCA_944326975.1	29389	GCF_027474505.1	99.98	0.08	100	0.56	0.8	52	3	40.314	40.5	1721254	1832198	1745	1779	45	69	2	18	chicken caecal content	Gut and Feces	d__Bacteria;p__Bacillota;c__Bacilli;o__Lactobacillales;f__Streptococcaceae;g__Streptococcus;s__Streptococcus faecavium	0	1	1609	90	7	66	3	1465	1810	52	1745	1779	98.8336	Bacillota
GCA_947856315.1	1472416	GCF_032878895.1	83.75	2.33	73.69	1.09	0.51	614	1	43.0134	43	3212239	4851713	2527	4011	30	61		15	chicken caecal content	Gut and Feces	d__Bacteria;p__Bacteroidota;c__Bacteroidia;o__Bacteroidales;f__Marinifilaceae;g__Butyricimonas;s__Butyricimonas faecihominis	0	1	2719	67	-7	398	15	2051	3557	614	2527	4011	97.7949	Bacteroidota
GCA_944326165.1	52242	GCF_002160635.1	94.38	0.97	93.98	0.06	0.74	90	79	36.3596	36.5	1728191	2020091	1695	1988	29	60		5	chicken caecal content	Gut and Feces	d__Bacteria;p__Bacillota;c__Bacilli;o__Lactobacillales;f__Lactobacillaceae;g__Lactobacillus;s__Lactobacillus gallinarum	0	0	1684	84	0	99	5	1547	198	90	1695	1988	98.3895	Bacillota
GCA_944390605.1	52584	GCF_000143725.1	100	0.4	99.2	0	0.9	13	1	27.7998	28	2548970	2586443	2246	2281	34	34	4	3	chicken caecal content	Gut and Feces	d__Bacteria;p__Spirochaetota;c__Brachyspirae;o__Brachyspirales;f__Brachyspiraceae;g__Brachyspira;s__Brachyspira pilosicoli	3	3	2153	94	4	33	1	2113	3589	13	2246	2281	98.5139	Spirochaetota
GCA_944320425.1	1903262	GCF_900108345.1	99.85	0	98.88	0	0.65	105	14	47.6771	47.5	4021475	4949270	3266	4201	49	65		15	chicken caecal content	Gut and Feces	d__Bacteria;p__Bacteroidota;c__Bacteroidia;o__Bacteroidales;f__Bacteroidaceae;g__Bacteroides;s__Bacteroides ndongoniae	2	2	3063	72	6	190	5	2741	2023	105	3266	4201	97.878	Bacteroidota
GCA_947853895.1	2585118	GCF_006542665.1	99.97	1.79	98.88	0.96	0.81	68	1	58.7428	58.5	3057475	3301347	2507	2680	46	52		6	chicken caecal content	Gut and Feces	d__Bacteria;p__Bacteroidota;c__Bacteroidia;o__Bacteroidales;f__Rikenellaceae;g__Alistipes;s__Alistipes communis	2	2	2308	86	7	95	3	2179	3081	68	2507	2680	98.7181	Bacteroidota
GCA_944391595.1	850	GCF_003019315.1	99.91	0.14	98.88	1.12	0.85	31	1	28.9872	29.5	2647978	2716766	2513	2631	52	68	1	24	chicken caecal content	Gut and Feces	d__Bacteria;p__Fusobacteriota;c__Fusobacteriia;o__Fusobacteriales;f__Fusobacteriaceae;g__Fusobacterium_A;s__Fusobacterium_A mortiferum	1	2	2379	90	5	104	4	2248	1653	31	2513	2631	98.7486	Fusobacteriota
GCA_944320155.1	1852386	GCF_900128445.1	98.51	0.18	99.19	0.81	0.73	71	5	67.4129	67.5	2464973	2633422	2217	2316	53	53		9	chicken caecal content	Gut and Feces	d__Bacteria;p__Actinomycetota;c__Coriobacteriia;o__Coriobacteriales;f__Atopobiaceae;g__Thermophilibacter;s__Thermophilibacter provencensis	0	0	2048	88	7	95	4	1923	2842	71	2217	2316	97.5653	Actinomycetota
GCA_947852915.1	1598	GCF_003703885.1	83.3	0.59	87.49	1.68	0.51	189	38	38.7669	38.5	1468240	2220255	1418	2041	7	62		16	chicken caecal content	Gut and Feces	d__Bacteria;p__Bacillota;c__Bacilli;o__Lactobacillales;f__Lactobacillaceae;g__Limosilactobacillus;s__Limosilactobacillus reuteri_E	1	0	1432	70	0	119	8	1278	348	189	1418	2041	95.2177	Bacillota
GCA_944326985.1	148604	GCF_000312405.1	99.18	1.83	97.91	0.29	0.76	51	40	51.1342	51	1837562	2013830	1800	1906	38	64		3	chicken caecal content	Gut and Feces	d__Bacteria;p__Bacillota;c__Bacilli;o__Lactobacillales;f__Lactobacillaceae;g__Limosilactobacillus;s__Limosilactobacillus ingluviei	1	0	1592	83	11	66	3	1510	417	51	1800	1906	97.5792	Bacillota
GCA_944320545.1	310298	GCF_027688575.1	91.09	0.46	96.94	0	0.66	117	179	40.6691	41.5	3319328	3930044	2592	3318	60	62		3	chicken caecal content	Gut and Feces	d__Bacteria;p__Bacteroidota;c__Bacteroidia;o__Bacteroidales;f__Bacteroidaceae;g__Phocaeicola;s__Phocaeicola coprocola	1	0	2359	71	8	131	5	2161	235	117	2592	3318	98.0587	Bacteroidota
GCA_947856275.1	817	GCF_000025985.1	92.12	2	93.72	1.53	0.74	431	2	43.0043	43	4525031	5241700	3661	4346	30	73		19	chicken caecal content	Gut and Feces	d__Bacteria;p__Bacteroidota;c__Bacteroidia;o__Bacteroidales;f__Bacteroidaceae;g__Bacteroides;s__Bacteroides fragilis	0	3	3456	79	5	270	7	3115	1264	431	3661	4346	98.7961	Bacteroidota
GCA_944325205.1	35833	GCF_000185705.2	98.82	6.34	99.77	0	0.87	44	5	59.4914	59.5	4394864	4391194	3834	3778	59	69		12	chicken caecal content	Gut and Feces	d__Bacteria;p__Desulfobacterota;c__Desulfovibrionia;o__Desulfovibrionales;f__Desulfovibrionaceae;g__Bilophila;s__Bilophila wadsworthia	6	6	3390	89	11	100	2	3261	1466	44	3834	3778	98.8233	Desulfobacterota
GCA_944320185.1	1501392	GCF_015097275.1	95.89	0.84	94.59	0	0.68	24	1	36.7575	38.5	3571656	4171466	2776	3278	53	65		15	chicken caecal content	Gut and Feces	d__Bacteria;p__Bacteroidota;c__Bacteroidia;o__Bacteroidales;f__Coprobacteraceae;g__Coprobacter;s__Coprobacter secundus	0	0	2605	79	6	139	5	2409	622	24	2776	3278	97.1496	Bacteroidota
GCA_944323185.1	29348	GCF_025149465.1	100	0.66	100	0	0.75	63	1	28.2818	29	2442437	2528470	2255	2334	39	58		21	chicken caecal content	Gut and Feces	d__Bacteria;p__Bacillota_I;c__Bacilli_A;o__Erysipelotrichales;f__Coprobacillaceae;g__Thomasclavelia;s__Thomasclavelia spiroformis	0	4	2038	87	9	83	3	1867	1814	63	2255	2334	96.541	Bacillota_I
GCA_944319905.1	387090	GCF_016888945.1	92.65	0.02	97.45	0.37	0.65	80	1	45.9923	45.5	3000438	4113613	2446	3516	57	92		21	chicken caecal content	Gut and Feces	d__Bacteria;p__Bacteroidota;c__Bacteroidia;o__Bacteroidales;f__Bacteroidaceae;g__Phocaeicola;s__Phocaeicola coprophilus	1	1	2403	68	1	136	5	2214	946	80	2446	3516	98.3225	Bacteroidota
GCA_944393645.1	2144175	GCF_003367905.1	99.87	0.12	98.2	1.2	0.75	35	1	53.0178	52.5	2415800	2652760	2193	2413	52	57	4	18	chicken caecal content	Gut and Feces	d__Bacteria;p__Bacillota_C;c__Negativicutes;o__Veillonellales;f__Megasphaeraceae;g__Megasphaera;s__Megasphaera stantonii	0	1	2129	88	2	64	2	2041	1265	35	2193	2413	97.0963	Bacillota_C
GCA_944385955.1	169435	GCF_023008305.1	92.99	0.43	95.3	0.22	0.73	35	2	55.2296	54.5	3064079	3508661	2958	3420	36	56	1	10	chicken caecal content	Gut and Feces	d__Bacteria;p__Bacillota_A;c__Clostridia;o__Oscillospirales;f__Ruminococcaceae;g__Anaerotruncus;s__Anaerotruncus colihominis	0	1	2693	78	8	147	4	2480	3929	35	2958	3420	98.2414	Bacillota_A
GCA_944389905.1	2606640	GCF_009695545.1	95.12	0.21	93.92	2.03	0.73	60	78	61.4393	59.5	4322590	5545070	3437	4454	46	53		2	chicken caecal content	Gut and Feces	d__Bacteria;p__Verrucomicrobiota;c__Lentisphaeria;o__Victivallales;f__Victivallaceae;g__Victivallis;s__Victivallis lenta	6	0	3632	81	-5	280	8	3240	543	60	3437	4454	99.2693	Verrucomicrobiota
GCA_944319895.1	376805	GCF_000190575.1	85.88	0.05	90.66	0.12	0.57	83	4	46.7527	46.5	3386548	4308663	2770	3773	48	83		18	chicken caecal content	Gut and Feces	d__Bacteria;p__Bacteroidota;c__Bacteroidia;o__Bacteroidales;f__Bacteroidaceae;g__Phocaeicola;s__Phocaeicola salanitronis	3	5	2520	66	9	187	6	2197	18845	83	2770	3773	97.7257	Bacteroidota
GCA_944322385.1	28117	GCF_000154465.1	85.57	1.83	92.12	2.08	0.54	129	20	55.3058	53.5	1905836	2550678	1646	2345	31	48		7	chicken caecal content	Gut and Feces	d__Bacteria;p__Bacteroidota;c__Bacteroidia;o__Bacteroidales;f__Rikenellaceae;g__Alistipes;s__Alistipes putredinis	1	0	1481	63	10	83	5	1387	515	129	1646	2345	96.3422	Bacteroidota
GCA_944320055.1	821	GCF_000012825.1	100	0.89	99.25	0	0.73	97	1	41.9584	42	4908617	5163189	4209	4195	60	81		21	chicken caecal content	Gut and Feces	d__Bacteria;p__Bacteroidota;c__Bacteroidia;o__Bacteroidales;f__Bacteroidaceae;g__Phocaeicola;s__Phocaeicola vulgatus	0	1	3563	84	15	236	5	3197	1403	97	4209	4195	98.8099	Bacteroidota
GCA_947856065.1	328813	GCF_006542645.1	100	0.42	99.18	0.96	0.68	50	1	58.5219	58	3429539	3507492	2755	2927	44	49		6	chicken caecal content	Gut and Feces	d__Bacteria;p__Bacteroidota;c__Bacteroidia;o__Bacteroidales;f__Rikenellaceae;g__Alistipes;s__Alistipes onderdonkii	2	2	2395	81	13	106	3	2247	531	50	2755	2927	96.3016	Bacteroidota
GCA_944326295.1	387661	GCF_025151045.1	99.99	0.56	99.23	0	0.82	60	1	45.149	45	4388514	4749455	3565	3877	69	79		18	chicken caecal content	Gut and Feces	d__Bacteria;p__Bacteroidota;c__Bacteroidia;o__Bacteroidales;f__Tannerellaceae;g__Parabacteroides;s__Parabacteroides johnsonii	0	0	3480	89	2	158	4	3230	4351	60	3565	3877	99.0093	Bacteroidota
GCA_944319965.1	820	GCF_018292165.1	99.98	0.16	99.26	0	0.68	31	2	46.3191	46	4443265	4920161	3686	4134	56	63		12	chicken caecal content	Gut and Feces	d__Bacteria;p__Bacteroidota;c__Bacteroidia;o__Bacteroidales;f__Bacteroidaceae;g__Bacteroides;s__Bacteroides uniformis	3	5	3315	80	10	226	6	2969	910	31	3686	4134	98.1001	Bacteroidota
GCA_944322245.1	817	GCF_000025985.1	99.99	2.24	99.26	0.12	0.82	32	2	43.4618	43	5476426	5241700	4623	4346	60	73		19	chicken caecal content	Gut and Feces	d__Bacteria;p__Bacteroidota;c__Bacteroidia;o__Bacteroidales;f__Bacteroidaceae;g__Bacteroides;s__Bacteroides fragilis	4	3	3912	90	15	176	3	3694	1181	32	4623	4346	98.987	Bacteroidota
GCA_944321425.1	626929	GCF_015555825.1	82.62	0.72	84.35	0.42	0.68	91	28	45.4209	45.5	3288697	3897457	2641	3217	49	56		3	chicken caecal content	Gut and Feces	d__Bacteria;p__Bacteroidota;c__Bacteroidia;o__Bacteroidales;f__Bacteroidaceae;g__Bacteroides;s__Bacteroides clarus	2	2	2468	76	6	139	5	2285	337	91	2641	3217	98.4055	Bacteroidota
GCA_944376545.1	2764322	GCF_003268275.1	93.18	0.29	86.89	0	0.75	307	64	52.7999	52.5	2530102	3014016	2309	2758	32	50	2	7	chicken caecal content	Gut and Feces	d__Bacteria;p__Bacillota_A;c__Clostridia;o__Oscillospirales;f__Acutalibacteraceae;g__Hydrogeniiclostridium;s__Hydrogeniiclostridium mannosilyticum	1	0	2143	77	7	141	6	1971	470	307	2309	2758	98.9263	Bacillota_A
GCA_944389665.1	750	GCF_000772265.1	100	0.02	98.87	0	0.72	82	117	39.5321	40	2430821	2408630	2274	2257	47	51	5	4	chicken caecal content	Gut and Feces	d__Bacteria;p__Pseudomonadota;c__Gammaproteobacteria;o__Enterobacterales;f__Pasteurellaceae;g__Gallibacterium;s__Gallibacterium anatis	0	0	1883	83	17	37	1	1836	246	82	2274	2257	97.0085	Pseudomonadota
GCA_947856995.1	29348	GCF_025149465.1	94.39	0.88	94.34	0.13	0.68	235	1	28.2117	29	1960363	2528470	1779	2334	15	58		21	chicken caecal content	Gut and Feces	d__Bacteria;p__Bacillota_I;c__Bacilli_A;o__Erysipelotrichales;f__Coprobacillaceae;g__Thomasclavelia;s__Thomasclavelia spiroformis	0	4	1805	77	-1	102	5	1647	1291	235	1779	2334	96.8347	Bacillota_I
GCA_944390815.1	437898	GCF_000250875.1	97.31	0.93	98.14	1.55	0.9	85	391	65.1359	65.5	2614317	2376899	2107	1982	60	64	4	3	chicken caecal content	Gut and Feces	d__Bacteria;p__Pseudomonadota;c__Gammaproteobacteria;o__Burkholderiales;f__Burkholderiaceae;g__Sutterella;s__Sutterella parvirubra	1	0	1847	93	12	59	2	1772	249	85	2107	1982	98.8001	Pseudomonadota
GCA_944325755.1	237446	GCF_001434435.1	81.24	3.9	82.6	1.61	0.51	206	55	37.5904	37.5	1409031	1911334	1381	1921	15	58		3	chicken caecal content	Gut and Feces	d__Bacteria;p__Bacillota;c__Bacilli;o__Lactobacillales;f__Lactobacillaceae;g__Lactobacillus;s__Lactobacillus kitasatonis	2	0	1352	70	2	118	8	1193	308	206	1381	1921	96.4404	Bacillota
GCA_944391295.1	437897	GCF_010669225.1	100	0.14	100	0.63	0.72	44	2	31.6167	31.5	2113267	2568766	1972	2520	48	53		18	chicken caecal content	Gut and Feces	d__Bacteria;p__Bacillota_C;c__Negativicutes;o__Selenomonadales;f__Selenomonadaceae;g__Megamonas;s__Megamonas funiformis	1	1	1935	76	1	83	4	1809	1289	44	1972	2520	97.4052	Bacillota_C
GCA_944391165.1	239935	GCF_009731575.1	100	0.23	97.96	0	0.88	18	2	55.5153	55.5	2740316	2878459	2301	2408	50	55	3	9	chicken caecal content	Gut and Feces	d__Bacteria;p__Verrucomicrobiota;c__Verrucomicrobiae;o__Verrucomicrobiales;f__Akkermansiaceae;g__Akkermansia;s__Akkermansia muciniphila	0	2	2184	90	5	55	2	2103	384	18	2301	2408	98.8142	Verrucomicrobiota
GCA_944320325.1	2364787	GCF_900604385.1	93.37	0.29	96.9	1.2	0.71	62	1	60.6752	58.5	2521196	3270862	2007	2646	32	49		9	chicken caecal content	Gut and Feces	d__Bacteria;p__Bacteroidota;c__Bacteroidia;o__Bacteroidales;f__Rikenellaceae;g__Alistipes;s__Alistipes megaguti	1	1	2084	78	-3	135	6	1902	523	62	2007	2646	98.9519	Bacteroidota
GCA_944320045.1	818	GCF_014131755.1	81.34	0.53	72.41	0	0.64	122	2	42.8143	43	5079388	6304193	3884	4924	42	70		15	chicken caecal content	Gut and Feces	d__Bacteria;p__Bacteroidota;c__Bacteroidia;o__Bacteroidales;f__Bacteroidaceae;g__Bacteroides;s__Bacteroides thetaiotaomicron	2	3	3840	77	1	407	10	3269	1635	122	3884	4924	98.0304	Bacteroidota
GCA_944385225.1	1871018	GCF_900104675.1	97.2	0.27	98.1	0.06	0.71	71	9	53.9306	53	2983185	4041781	2693	3787	41	57	1	10	chicken caecal content	Gut and Feces	d__Bacteria;p__Bacillota_A;c__Clostridia;o__Oscillospirales;f__Ruminococcaceae;g__Angelakisella;s__Angelakisella massiliensis	1	2	2837	74	-5	129	4	2617	7523	71	2693	3787	99.0204	Bacillota_A
GCA_944324335.1	33959	GCF_014058685.1	99.99	0.12	99.22	0	0.68	44	1	34.3517	34.5	1835131	1951416	1841	1792	54	80		21	chicken caecal content	Gut and Feces	d__Bacteria;p__Bacillota;c__Bacilli;o__Lactobacillales;f__Lactobacillaceae;g__Lactobacillus;s__Lactobacillus sp946579245	0	1	1585	88	13	77	4	1463	724	44	1841	1792	96.0418	Bacillota
GCA_944321075.1	397865	GCF_000512915.1	99.74	0.03	99.62	0	0.75	15	1	52.9083	51.5	2715948	3076856	2183	2492	52	63		15	chicken caecal content	Gut and Feces	d__Bacteria;p__Bacteroidota;c__Bacteroidia;o__Bacteroidales;f__Barnesiellaceae;g__Barnesiella;s__Barnesiella viscericola	0	0	2124	85	2	67	3	2031	554	15	2183	2492	97.3729	Bacteroidota
GCA_947853515.1	397865	GCF_000512915.1	79.85	0.25	84.43	0.19	0.65	129	1	52.9167	51.5	2395877	3076856	1912	2492	34	63		15	chicken caecal content	Gut and Feces	d__Bacteria;p__Bacteroidota;c__Bacteroidia;o__Bacteroidales;f__Barnesiellaceae;g__Barnesiella;s__Barnesiella viscericola	0	0	1837	73	3	94	4	1697	571	129	1912	2492	97.0769	Bacteroidota
GCA_944326145.1	228229	GCF_036689625.1	88.56	1.43	93.32	1.85	0.79	136	4	42.6282	42.5	1525592	1623294	1461	1494	15	65	2	18	chicken caecal content	Gut and Feces	d__Bacteria;p__Bacillota;c__Bacilli;o__Lactobacillales;f__Lactobacillaceae;g__Ligilactobacillus;s__Ligilactobacillus saerimneri	1	1	1295	86	11	36	2	1239	446	136	1461	1494	98.1853	Bacillota
GCA_944320585.1	2585119	GCF_006542685.1	91.69	2.08	97.74	1.99	0.83	59	1	61.5847	61.5	2862466	2962376	2315	2417	40	48		6	chicken caecal content	Gut and Feces	d__Bacteria;p__Bacteroidota;c__Bacteroidia;o__Bacteroidales;f__Rikenellaceae;g__Alistipes;s__Alistipes dispar	1	0	2030	83	12	46	1	1971	277	59	2315	2417	98.935	Bacteroidota
GCA_944321855.1	1472417	GCF_032878955.1	99.91	3.19	99.46	0	0.71	69	2	42.8856	43	5024587	5608017	3977	4522	54	58	1	15	chicken caecal content	Gut and Feces	d__Bacteria;p__Bacteroidota;c__Bacteroidia;o__Bacteroidales;f__Marinifilaceae;g__Butyricimonas;s__Butyricimonas paravirosa	1	1	3860	85	2	312	7	3397	8423	69	3977	4522	97.7825	Bacteroidota
GCA_944390165.1	1816689	GCF_016899755.1	95.08	0.56	97.52	0.16	0.83	38	564	59.9874	59.5	2591996	2933700	2075	2269	58	68		9	chicken caecal content	Gut and Feces	d__Bacteria;p__Pseudomonadota;c__Gammaproteobacteria;o__Burkholderiales;f__Burkholderiaceae;g__Sutterella;s__Sutterella massiliensis	1	0	2029	89	2	58	2	1956	138	38	2075	2269	98.9926	Pseudomonadota
GCA_944326785.1	1606	GCF_001436315.1	98.52	0.13	99.48	1.05	0.67	15	37	40.5639	40	1482480	1680526	1377	1585	48	51		3	chicken caecal content	Gut and Feces	d__Bacteria;p__Bacillota;c__Bacilli;o__Lactobacillales;f__Lactobacillaceae;g__Ligilactobacillus;s__Ligilactobacillus aviarius_C	1	0	1365	86	0	36	2	1319	436	15	1377	1585	96.0943	Bacillota
GCA_944325795.1	522485	GCF_002238335.1	99.96	0.25	99.51	0	0.84	19	1	33.904	34	1690558	1738633	1723	1732	38	40		4	chicken caecal content	Gut and Feces	d__Bacteria;p__Campylobacterota;c__Campylobacteria;o__Campylobacterales;f__Campylobacteraceae;g__Campylobacter_D;s__Campylobacter_D avium	0	0	1618	93	6	48	2	1549	362	19	1723	1732	98.1155	Campylobacterota
GCA_944322265.1	218139	GCF_013408435.1	78.81	0.68	85.83	0.83	0.61	82	1	54.3592	54	1376238	1636604	1102	1278	39	47		7	chicken caecal content	Gut and Feces	d__Bacteria;p__Actinomycetota;c__Actinomycetes;o__Actinomycetales;f__Bifidobacteriaceae;g__Aeriscardovia;s__Aeriscardovia aeriphila	0	0	1003	78	8	26	2	975	378	82	1102	1278	96.0808	Actinomycetota
GCA_947854515.1	823	GCF_018279895.1	96.81	0.96	96.17	1.33	0.61	187	2	45.3679	45.5	4509188	5348976	3758	4519	39	81		21	chicken caecal content	Gut and Feces	d__Bacteria;p__Bacteroidota;c__Bacteroidia;o__Bacteroidales;f__Tannerellaceae;g__Parabacteroides;s__Parabacteroides distasonis	2	4	3522	77	6	304	8	3074	1996	187	3758	4519	96.3115	Bacteroidota
GCA_944322735.1	1457153	GCF_000471025.2	98.36	0.07	97.97	0	0.97	3	2	37.9434	38	1059275	1067202	905	914	39	39	3	3	chicken caecal content	Gut and Feces	d__Bacteria;p__Chlamydiota;c__Chlamydiia;o__Chlamydiales;f__Chlamydiaceae;g__Chlamydophila;s__Chlamydophila gallinacea	0	0	906	99	0	4	0	901	41	3	905	914	99.563	Chlamydiota
GCA_944321835.1	28118	GCF_900187175.1	99.99	1.18	99.46	0	0.71	46	1	43.6261	43.5	4453373	4392177	3637	3683	53	59	2	12	chicken caecal content	Gut and Feces	d__Bacteria;p__Bacteroidota;c__Bacteroidia;o__Bacteroidales;f__Marinifilaceae;g__Odoribacter;s__Odoribacter splanchnicus	2	3	3010	81	17	199	5	2706	4268	46	3637	3683	98.4427	Bacteroidota
GCA_944320035.1	1917883	GCF_900130135.1	99.54	0	98.05	0.56	0.66	45	30	48.8262	48.5	3578938	3977103	3002	3399	56	61		6	chicken caecal content	Gut and Feces	d__Bacteria;p__Bacteroidota;c__Bacteroidia;o__Bacteroidales;f__Bacteroidaceae;g__Bacteroides;s__Bacteroides pullorum	3	0	2652	78	11	163	5	2405	1041	45	3002	3399	97.2563	Bacteroidota
GCA_947853775.1	357276	GCF_013009555.1	99.99	0.29	99.25	0.19	0.77	52	1	41.4776	42	4980011	5625488	3984	4615	57	81		21	chicken caecal content	Gut and Feces	d__Bacteria;p__Bacteroidota;c__Bacteroidia;o__Bacteroidales;f__Bacteroidaceae;g__Phocaeicola;s__Phocaeicola dorei	4	4	3849	83	3	208	5	3488	842	52	3984	4615	99.2725	Bacteroidota
GCA_947853845.1	1624	GCF_035231985.1	88.62	0.06	90.53	1.75	0.68	207	3	32.7677	33	1595006	2071255	1535	1958	15	78		22	chicken caecal content	Gut and Feces	d__Bacteria;p__Bacillota;c__Bacilli;o__Lactobacillales;f__Lactobacillaceae;g__Ligilactobacillus;s__Ligilactobacillus salivarius	0	2	1485	75	3	81	5	1389	685	207	1535	1958	98.1885	Bacillota
GCA_944326075.1	915173	GCF_030372305.1	87.54	0.5	94.88	2.83	0.79	59	25	40.2578	40	1547491	1717535	1501	1727	39	44	1	3	chicken caecal content	Gut and Feces	d__Bacteria;p__Bacillota_I;c__Bacilli_A;o__Erysipelotrichales;f__Erysipelotrichaceae;g__Faecalicoccus;s__Faecalicoccus acidiformans	0	0	1493	86	0	55	3	1418	115	59	1501	1727	98.3744	Bacillota_I
GCA_944324785.1	1903263	GCF_900104665.1	96.51	1.09	99.06	0.47	0.69	91	14	34.8178	36	2237681	2606093	2213	2568	38	45	2	10	chicken caecal content	Gut and Feces	d__Bacteria;p__Bacillota_I;c__Bacilli_A;o__Erysipelotrichales;f__Erysipelotrichaceae;g__Traorella;s__Traorella massiliensis	0	1	2084	81	5	119	5	1906	501	91	2213	2568	97.7419	Bacillota_I
GCA_944390415.1	464322	GCF_959600285.1	99.99	0.29	100	0	0.82	17	26	44.4283	45	2306864	2089504	2101	1870	49	48	1		chicken caecal content	Gut and Feces	d__Bacteria;p__Bacillota_C;c__Negativicutes;o__Veillonellales;f__Veillonellaceae;g__Veillonella_A;s__Veillonella_A magna	1	1	1770	94	15	24	1	1741	285	17	2101	1870	96.4387	Bacillota_C
GCA_946486655.1	397865	GCF_000512915.1	99.66	0.69	99.43	0.19	0.75	49	1	52.7407	51.5	2696881	3076856	2149	2492	40	63		15	chicken gut metagenome	Gut and Feces	d__Bacteria;p__Bacteroidota;c__Bacteroidia;o__Bacteroidales;f__Barnesiellaceae;g__Barnesiella;s__Barnesiella viscericola	0	0	2059	82	4	53	2	1964	596	49	2149	2492	97.5993	Bacteroidota
GCA_946497415.1	197	GCF_000009085.1	99.97	0.07	99.56	0	0.93	31	1	30.4406	30.5	1605230	1641481	1637	1658	34	44		6	chicken gut metagenome	Gut and Feces	d__Bacteria;p__Campylobacterota;c__Campylobacteria;o__Campylobacterales;f__Campylobacteraceae;g__Campylobacter_D;s__Campylobacter_D jejuni	0	1	1621	97	0	26	1	1578	168	31	1637	1658	98.9473	Campylobacterota
GCA_930991055.1	52242	GCF_002160635.1	97.21	0.08	95.7	0	0.71	146	79	36.557	36.5	1695970	2020091	1647	1988	38	60	2	5	chicken gut metagenome	Gut and Feces	d__Bacteria;p__Bacillota;c__Bacilli;o__Lactobacillales;f__Lactobacillaceae;g__Lactobacillus;s__Lactobacillus gallinarum	0	0	1621	81	1	112	6	1469	221	146	1647	1988	98.371	Bacillota
GCA_946579465.1	501571	GCF_002160355.1	97.27	0.14	97.32	0	0.74	84	59	54.6751	54.5	2764865	2997778	2578	2828	43	65	1	4	chicken gut metagenome	Gut and Feces	d__Bacteria;p__Bacillota_A;c__Clostridia;o__Oscillospirales;f__Butyricicoccaceae;g__Butyricicoccus;s__Butyricicoccus pullicaecorum	1	0	2401	84	6	107	4	2253	2353	84	2578	2828	96.4917	Bacillota_A
GCA_927351195.1	197	GCF_000009085.1	99.96	0.03	99.57	0.11	0.89	23	1	30.2877	30.5	1636309	1641481	1724	1658	38	44		6	chicken gut metagenome	Gut and Feces	d__Bacteria;p__Campylobacterota;c__Campylobacteria;o__Campylobacterales;f__Campylobacteraceae;g__Campylobacter_D;s__Campylobacter_D jejuni	1	1	1580	95	8	28	1	1534	156	23	1724	1658	98.368	Campylobacterota
GCA_946496125.1	29348	GCF_025149465.1	100	1.12	100	0	0.75	121	1	27.9979	29	2754515	2528470	2543	2334	40	58		21	chicken gut metagenome	Gut and Feces	d__Bacteria;p__Bacillota_I;c__Bacilli_A;o__Erysipelotrichales;f__Coprobacillaceae;g__Thomasclavelia;s__Thomasclavelia spiroformis	0	4	2091	89	17	101	3	1897	1888	121	2543	2334	96.3684	Bacillota_I
GCA_939807935.1	35818	GCF_900638355.1	80.41	0.21	81.23	0.94	0.68	220	1	34.9173	34.5	1257002	1733410	1227	1668	33	39	1	4	chicken gut metagenome	Gut and Feces	d__Bacteria;p__Campylobacterota;c__Campylobacteria;o__Campylobacterales;f__Helicobacteraceae;g__Helicobacter_D;s__Helicobacter_D pullorum	0	0	1189	71	3	45	3	1140	354	220	1227	1668	98.2778	Campylobacterota
GCA_939792455.1	158847	GCF_900187035.1	76.12	0.56	72.15	0.06	0.63	221	1	33.9206	34	1696949	2230342	1549	2088	21	55		15	chicken gut metagenome	Gut and Feces	d__Bacteria;p__Bacillota_C;c__Negativicutes;o__Selenomonadales;f__Selenomonadaceae;g__Megamonas;s__Megamonas hypermegale	0	1	1470	70	5	110	7	1328	508	221	1549	2088	98.5032	Bacillota_C
GCA_946578485.1	160404	GCF_014982935.1	98.8	1.02	97.32	0	0.76	105	161	45.1476	45	2476703	2922609	2362	2786	41	58	1	8	chicken gut metagenome	Gut and Feces	d__Bacteria;p__Bacillota_A;c__Clostridia;o__Lachnospirales;f__Anaerotignaceae;g__Anaerotignum;s__Anaerotignum lactatifermentans	1	0	2303	82	2	95	4	2180	361	105	2362	2786	97.8302	Bacillota_A
GCA_927798325.1	33959	GCF_014058685.1	92.52	0.92	93.32	0.09	0.67	162	1	34.5427	34.5	1464250	1951416	1357	1792	21	80		21	chicken gut metagenome	Gut and Feces	d__Bacteria;p__Bacillota;c__Bacilli;o__Lactobacillales;f__Lactobacillaceae;g__Lactobacillus;s__Lactobacillus sp945980025	0	1	1402	78	-3	92	6	1278	371	162	1357	1792	97.8276	Bacillota
GCA_946497755.1	28111	GCF_025146565.1	73.01	1.03	60.69	0	0.57	417	1	44.7888	44.5	2904563	4206509	2399	3471	17	64		12	chicken gut metagenome	Gut and Feces	d__Bacteria;p__Bacteroidota;c__Bacteroidia;o__Bacteroidales;f__Bacteroidaceae;g__Bacteroides;s__Bacteroides eggerthii	0	3	2178	62	9	222	9	1875	620	417	2399	3471	98.9197	Bacteroidota
GCA_930972235.1	44008	GCF_900474605.1	99.83	0.08	97.85	0.55	0.69	70	1	36.7515	36.5	2192851	2421598	2135	2387	19	68		21	chicken gut metagenome	Gut and Feces	d__Bacteria;p__Bacillota;c__Bacilli;o__Lactobacillales;f__Enterococcaceae;g__Enterococcus_E;s__Enterococcus_E cecorum	2	2	1895	79	11	101	4	1755	1894	70	2135	2387	97.4511	Bacillota
GCA_946495605.1	315405	GCF_013267695.1	90.52	2.4	91.58	1.12	0.77	198	1	37.6241	37.5	1956324	2258003	1896	2173	24	71		18	chicken gut metagenome	Gut and Feces	d__Bacteria;p__Bacillota;c__Bacilli;o__Lactobacillales;f__Streptococcaceae;g__Streptococcus;s__Streptococcus gallolyticus	3	4	1816	83	4	83	4	1696	745	198	1896	2173	98.6658	Bacillota
GCA_946497865.1	1871006	GCF_900130125.1	99.94	0.57	97.93	0.11	0.69	41	11	43.0657	43	6153813	6373337	4607	4982	51	67	2	8	chicken gut metagenome	Gut and Feces	d__Bacteria;p__Bacteroidota;c__Bacteroidia;o__Bacteroidales;f__Bacteroidaceae;g__Bacteroides;s__Bacteroides congonensis	2	0	4177	83	9	281	6	3756	757	41	4607	4982	97.6892	Bacteroidota
GCA_946568375.1	33959	GCF_014058685.1	99.99	2.55	98.45	0.84	0.68	59	1	34.2847	34.5	1939608	1951416	1922	1792	38	80	4	21	chicken gut metagenome	Gut and Feces	d__Bacteria;p__Bacillota;c__Bacilli;o__Lactobacillales;f__Lactobacillaceae;g__Lactobacillus;s__Lactobacillus sp946579245	0	1	1576	87	18	77	4	1465	574	59	1922	1792	96.028	Bacillota
GCA_946571095.1	1354	GCF_002278015.2	100	0.12	99.25	0	0.88	74	1	36.8579	37	2722475	2845651	2480	2483	35	68		18	chicken gut metagenome	Gut and Feces	d__Bacteria;p__Bacillota;c__Bacilli;o__Lactobacillales;f__Enterococcaceae;g__Enterococcus_B;s__Enterococcus_B hirae	5	5	2316	93	6	61	2	2240	1884	74	2480	2483	98.8364	Bacillota
GCA_946497815.1	33959	GCF_014058685.1	100	0.03	99.22	0	0.67	56	1	34.2094	34.5	1796329	1951416	1768	1792	32	80		21	chicken gut metagenome	Gut and Feces	d__Bacteria;p__Bacillota;c__Bacilli;o__Lactobacillales;f__Lactobacillaceae;g__Lactobacillus;s__Lactobacillus johnsonii	0	1	1576	87	10	79	4	1467	571	56	1768	1792	96.0679	Bacillota
GCA_946488275.1	487175	GCF_000205025.1	99.98	1.33	100	0.11	0.72	57	103	48.6239	48	2563437	2831696	2336	2522	49	53		3	chicken gut metagenome	Gut and Feces	d__Bacteria;p__Pseudomonadota;c__Gammaproteobacteria;o__Burkholderiales;f__Burkholderiaceae;g__Parasutterella;s__Parasutterella excrementihominis	0	0	2233	88	4	93	3	2104	162	57	2336	2522	97.9335	Pseudomonadota
GCA_939801085.1	47770	GCF_009769205.1	70.87	1.47	61.2	0.71	0.46	191	2	37.8705	37	1099428	2039404	1039	1966	23	64		15	chicken gut metagenome	Gut and Feces	d__Bacteria;p__Bacillota;c__Bacilli;o__Lactobacillales;f__Lactobacillaceae;g__Lactobacillus;s__Lactobacillus crispatus	0	2	1165	59	-12	139	13	957	356	191	1039	1966	98.5012	Bacillota
GCA_927797845.1	1604	GCF_000194115.1	78.93	2.39	77.85	0.06	0.61	276	3	37.9534	38	1571380	1977087	1527	1957	21	62	1	12	chicken gut metagenome	Gut and Feces	d__Bacteria;p__Bacillota;c__Bacilli;o__Lactobacillales;f__Lactobacillaceae;g__Lactobacillus;s__Lactobacillus amylovorus	0	0	1366	69	10	126	8	1194	462	276	1527	1957	98.9117	Bacillota
GCA_947251885.1	573	GCF_000240185.1	97.05	1.07	97.17	1.71	0.82	172	7	57.8421	57	5135207	5682322	4729	5451	67	88	3	25	chicken gut metagenome	Gut and Feces	d__Bacteria;p__Pseudomonadota;c__Gammaproteobacteria;o__Enterobacterales;f__Enterobacteriaceae;g__Klebsiella;s__Klebsiella pneumoniae	0	5	4559	83	3	219	4	4311	1404	172	4729	5451	99.0987	Pseudomonadota
GCA_946500875.1	823	GCF_018279895.1	99.98	0.33	99.42	0	0.7	53	2	44.9693	45.5	4908453	5348976	4025	4519	61	81	6	21	chicken gut metagenome	Gut and Feces	d__Bacteria;p__Bacteroidota;c__Bacteroidia;o__Bacteroidales;f__Tannerellaceae;g__Parabacteroides;s__Parabacteroides distasonis	0	4	3808	84	5	268	6	3334	1786	53	4025	4519	97.8573	Bacteroidota
GCA_907173305.1	35818	GCF_900638355.1	66.01	0	67.4	0	0.56	220	1	35.4485	34.5	1081075	1733410	1059	1668	14	39	2	4	chicken gut metagenome	Gut and Feces	d__Bacteria;p__Campylobacterota;c__Campylobacteria;o__Campylobacterales;f__Helicobacteraceae;g__Helicobacter_D;s__Helicobacter_D pullorum	0	0	996	59	5	52	4	932	316	220	1059	1668	97.9616	Campylobacterota
GCA_927363645.1	818	GCF_014131755.1	56.65	0.47	53.87	0.36	0.32	377	2	45.8193	43	2247385	6304193	1733	4924	10	70		15	chicken gut metagenome	Gut and Feces	d__Bacteria;p__Bacteroidota;c__Bacteroidia;o__Bacteroidales;f__Bacteroidaceae;g__Bacteroides;s__Bacteroides thetaiotaomicron	0	3	2294	46	-32	360	20	1532	941	377	1733	4924	98.0413	Bacteroidota
GCA_946570425.1	197	GCF_000009085.1	99.98	0.06	99.56	0.04	0.93	14	1	30.4502	30.5	1608293	1641481	1642	1658	35	44		6	chicken gut metagenome	Gut and Feces	d__Bacteria;p__Campylobacterota;c__Campylobacteria;o__Campylobacterales;f__Campylobacteraceae;g__Campylobacter_D;s__Campylobacter_D jejuni	1	1	1625	98	1	27	1	1583	160	14	1642	1658	98.9419	Campylobacterota
GCA_946498555.1	674529	GCF_020091505.1	91.79	1.97	92.66	2.69	0.74	261	3	42.2628	42.5	6051788	6352228	4827	5145	35	71	2	15	chicken gut metagenome	Gut and Feces	d__Bacteria;p__Bacteroidota;c__Bacteroidia;o__Bacteroidales;f__Bacteroidaceae;g__Bacteroides;s__Bacteroides faecis	1	2	4139	80	14	237	4	3792	2520	261	4827	5145	98.9102	Bacteroidota
GCA_930986825.1	169435	GCF_023008305.1	92	1.18	91.66	0.39	0.71	230	2	55.3186	54.5	2729711	3508661	2545	3420	15	56		10	chicken gut metagenome	Gut and Feces	d__Bacteria;p__Bacillota_A;c__Clostridia;o__Oscillospirales;f__Ruminococcaceae;g__Anaerotruncus;s__Anaerotruncus colihominis	1	1	2504	73	1	153	6	2302	3723	230	2545	3420	99.1204	Bacillota_A
GCA_946498325.1	1354	GCF_002278015.2	100	0.21	99.63	0.37	0.87	105	1	36.8589	37	2719454	2845651	2475	2483	18	68		18	chicken gut metagenome	Gut and Feces	d__Bacteria;p__Bacillota;c__Bacilli;o__Lactobacillales;f__Enterococcaceae;g__Enterococcus_B;s__Enterococcus_B hirae	5	5	2309	92	6	57	2	2239	1854	105	2475	2483	98.8404	Bacillota
GCA_946574005.1	1705	GCF_001941345.1	99.41	0.01	96.68	0	0.75	231	2	54.8532	55	2413254	2862233	2211	2626	42	52	1	15	chicken gut metagenome	Gut and Feces	d__Bacteria;p__Actinomycetota;c__Actinomycetes;o__Mycobacteriales;f__Mycobacteriaceae;g__Corynebacterium;s__Corynebacterium stationis	3	3	2140	81	3	106	4	1998	426	231	2211	2626	98.0869	Actinomycetota
GCA_946502945.1	1352	GCF_009734005.1	89.65	1.29	89.59	0.37	0.64	248	2	38.4984	38	2048045	2919198	1889	2815	9	70		18	chicken gut metagenome	Gut and Feces	d__Bacteria;p__Bacillota;c__Bacilli;o__Lactobacillales;f__Enterococcaceae;g__Enterococcus_B;s__Enterococcus_B faecium	0	3	1968	69	-4	145	7	1765	3601	248	1889	2815	99.0118	Bacillota
GCA_946499215.1	1650663	GCF_964241245.1	92.72	2.64	92.52	0.93	0.74	260	82	58.39	57.5	2958823	3391003	2671	3077	48	64	1	5	chicken gut metagenome	Gut and Feces	d__Bacteria;p__Bacillota_A;c__Clostridia;o__Oscillospirales;f__Ruminococcaceae;g__Fournierella;s__Fournierella massiliensis	1	0	2565	83	3	156	5	2370	649	260	2671	3077	98.3375	Bacillota_A
GCA_946575195.1	52242	GCF_002160635.1	99.84	0.61	96.89	0.26	0.74	123	79	36.4101	36.5	1873487	2020091	1848	1988	52	60		5	chicken gut metagenome	Gut and Feces	d__Bacteria;p__Bacillota;c__Bacilli;o__Lactobacillales;f__Lactobacillaceae;g__Lactobacillus;s__Lactobacillus gallinarum	0	0	1678	84	9	98	5	1542	221	123	1848	1988	98.4108	Bacillota
GCA_946494605.1	584	GCF_000069965.1	99.99	0.39	99.1	0.54	0.86	68	2	38.4707	39	3832545	4099895	3473	3688	50	84		22	chicken gut metagenome	Gut and Feces	d__Bacteria;p__Pseudomonadota;c__Gammaproteobacteria;o__Enterobacterales;f__Enterobacteriaceae;g__Proteus;s__Proteus mirabilis	4	5	3257	88	6	66	1	3152	848	68	3473	3688	99.1895	Pseudomonadota
GCA_946502935.1	817	GCF_000025985.1	99.26	1.98	97.36	0.46	0.81	176	2	43.2376	43	4702588	5241700	3818	4346	42	73		19	chicken gut metagenome	Gut and Feces	d__Bacteria;p__Bacteroidota;c__Bacteroidia;o__Bacteroidales;f__Bacteroidaceae;g__Bacteroides;s__Bacteroides fragilis	3	3	3646	83	4	182	4	3408	1045	176	3818	4346	99.0928	Bacteroidota
GCA_946570945.1	237446	GCF_001434435.1	86.09	1.6	88.02	1.3	0.57	167	55	37.3189	37.5	1642143	1911334	1602	1921	17	58		3	chicken gut metagenome	Gut and Feces	d__Bacteria;p__Bacillota;c__Bacilli;o__Lactobacillales;f__Lactobacillaceae;g__Lactobacillus;s__Lactobacillus kitasatonis	0	0	1482	77	7	112	6	1346	290	167	1602	1921	96.2395	Bacillota
GCA_930990635.1	160404	GCF_014982935.1	99.77	0.48	97.32	0	0.78	97	161	45.0554	45	2557036	2922609	2462	2786	37	58		8	chicken gut metagenome	Gut and Feces	d__Bacteria;p__Bacillota_A;c__Clostridia;o__Lachnospirales;f__Anaerotignaceae;g__Anaerotignum;s__Anaerotignum lactatifermentans	3	0	2343	84	4	77	3	2240	364	97	2462	2786	97.9296	Bacillota_A
GCA_930970915.1	35818	GCF_900638355.1	100	0.01	99.82	0	0.84	22	1	34.3486	34.5	1786115	1733410	1793	1668	35	39		4	chicken gut metagenome	Gut and Feces	d__Bacteria;p__Campylobacterota;c__Campylobacteria;o__Campylobacterales;f__Helicobacteraceae;g__Helicobacter_D;s__Helicobacter_D pullorum	2	0	1530	91	14	28	1	1493	486	22	1793	1668	97.908	Campylobacterota
GCA_939792725.1	522485	GCF_002238335.1	97.61	0.19	96.28	0.99	0.79	145	1	34.2715	34	1555026	1738633	1574	1732	38	40		4	chicken gut metagenome	Gut and Feces	d__Bacteria;p__Campylobacterota;c__Campylobacteria;o__Campylobacterales;f__Campylobacteraceae;g__Campylobacter_D;s__Campylobacter_D avium	0	0	1531	88	2	50	3	1449	382	145	1574	1732	97.9493	Campylobacterota
GCA_946566105.1	169435	GCF_023008305.1	81.79	0.56	81.03	1.12	0.65	275	2	54.6744	54.5	2658442	3508661	2573	3420	27	56		10	chicken gut metagenome	Gut and Feces	d__Bacteria;p__Bacillota_A;c__Clostridia;o__Oscillospirales;f__Ruminococcaceae;g__Anaerotruncus;s__Anaerotruncus colihominis	0	1	2416	70	6	182	7	2158	3403	275	2573	3420	98.2285	Bacillota_A
GCA_946491975.1	907	GCF_003010495.1	83.36	0.05	89.02	0.6	0.61	197	1	55.0552	53	1607863	2478942	1434	2227	37	67		21	chicken gut metagenome	Gut and Feces	d__Bacteria;p__Bacillota_C;c__Negativicutes;o__Veillonellales;f__Megasphaeraceae;g__Megasphaera;s__Megasphaera elsdenii	0	1	1492	66	-4	105	7	1360	2463	197	1434	2227	98.8927	Bacillota_C
GCA_946496445.1	28118	GCF_900187175.1	99.97	0.44	99.46	0	0.72	66	1	43.3243	43.5	4146320	4392177	3353	3683	51	59	1	12	chicken gut metagenome	Gut and Feces	d__Bacteria;p__Bacteroidota;c__Bacteroidia;o__Bacteroidales;f__Marinifilaceae;g__Odoribacter;s__Odoribacter splanchnicus	2	3	3043	82	9	194	5	2756	3928	66	3353	3683	98.4914	Bacteroidota
GCA_946502875.1	47770	GCF_009769205.1	99.95	0.09	99.03	0	0.76	81	2	36.7894	37	2103720	2039404	2049	1966	55	64		15	chicken gut metagenome	Gut and Feces	d__Bacteria;p__Bacillota;c__Bacilli;o__Lactobacillales;f__Lactobacillaceae;g__Lactobacillus;s__Lactobacillus crispatus	0	2	1778	90	13	77	3	1670	692	81	2049	1966	98.3435	Bacillota
GCA_946579475.1	29348	GCF_025149465.1	95.85	0.73	94.34	0.47	0.72	165	1	28.4443	29	2767911	2528470	2549	2334	24	58		21	chicken gut metagenome	Gut and Feces	d__Bacteria;p__Bacillota_I;c__Bacilli_A;o__Erysipelotrichales;f__Coprobacillaceae;g__Thomasclavelia;s__Thomasclavelia spiroformis	0	4	2019	86	20	96	3	1813	1933	165	2549	2334	96.1301	Bacillota_I
GCA_946496005.1	47770	GCF_009769205.1	99.94	0.39	99.68	0	0.76	72	2	36.7613	37	1935444	2039404	1934	1966	48	64		15	chicken gut metagenome	Gut and Feces	d__Bacteria;p__Bacillota;c__Bacilli;o__Lactobacillales;f__Lactobacillaceae;g__Lactobacillus;s__Lactobacillus crispatus	0	2	1749	88	9	74	3	1646	605	72	1934	1966	98.2822	Bacillota
GCA_946493305.1	901	GCF_937907355.1	99.99	0.14	98.7	0.72	0.63	110	22	63.3802	63.5	2630024	2582155	2235	2226	56	63			chicken gut metagenome	Gut and Feces	d__Bacteria;p__Desulfobacterota;c__Desulfovibrionia;o__Desulfovibrionales;f__Desulfovibrionaceae;g__Desulfovibrio;s__Desulfovibrio sp900556755	4	4	1952	87	12	32	1	1911	419	110	2235	2226	95.2548	Desulfobacterota
GCA_946494615.1	46503	GCF_900445495.1	99.68	0.37	99.57	0.38	0.85	69	3	45.4908	45.5	4000266	4403124	3256	3636	42	79		19	chicken gut metagenome	Gut and Feces	d__Bacteria;p__Bacteroidota;c__Bacteroidia;o__Bacteroidales;f__Tannerellaceae;g__Parabacteroides;s__Parabacteroides merdae	1	0	3237	89	0	120	3	3056	1535	69	3256	3636	99.7602	Bacteroidota
GCA_946492755.1	214856	GCF_027677115.1	100	2.56	100	0	0.8	23	24	58.1017	57.5	3658840	3563510	2910	2944	45	49	1	3	chicken gut metagenome	Gut and Feces	d__Bacteria;p__Bacteroidota;c__Bacteroidia;o__Bacteroidales;f__Rikenellaceae;g__Alistipes;s__Alistipes finegoldii	1	0	2544	86	12	102	3	2394	238	23	2910	2944	98.5866	Bacteroidota
GCA_948886245.1	151781	GCF_024397795.1	61.21	7.35	58.62	1.72	0.4	47	3	34.8548	35.5	1331884	2038712	1341	1861	11	59		12	Colon	Gut and Feces	d__Bacteria;p__Bacillota;c__Bacilli;o__Lactobacillales;f__Lactobacillaceae;g__Lactobacillus;s__Lactobacillus intestinalis_A	0	5	1098	59	18	114	8	902	230	47	1341	1861	96.3229	Bacillota
GCA_949013705.1	2094151	GCF_030759015.1	83.76	0.07	88.49	0.38	0.63	90	1	55.5647	53	2114018	3056428	1735	2713	38	54		12	Colon	Gut and Feces	d__Bacteria;p__Bacteroidota;c__Bacteroidia;o__Bacteroidales;f__Muribaculaceae;g__Paramuribaculum;s__Paramuribaculum intestinale	0	0	1711	63	1	88	5	1596	1218	87	1735	2713	98.785	Bacteroidota
GCA_948923405.1	1622	GCF_003288115.1	99.98	0.14	99.48	0.52	0.75	157	1	40.1078	40	2122034	2290452	2031	2208	48	65	9	19	Colon	Gut and Feces	d__Bacteria;p__Bacillota;c__Bacilli;o__Lactobacillales;f__Lactobacillaceae;g__Ligilactobacillus;s__Ligilactobacillus murinus	0	6	1915	86	5	79	3	1706	2891	150	2031	2208	98.0318	Bacillota
GCA_948737655.1	2094151	GCF_030759015.1	79.05	0.04	77.74	0.38	0.56	88	1	55.8877	53	1864390	3056428	1510	2713	35	54	2	12	Colon	Gut and Feces	d__Bacteria;p__Bacteroidota;c__Bacteroidia;o__Bacteroidales;f__Muribaculaceae;g__Paramuribaculum;s__Paramuribaculum intestinale	0	0	1541	56	-2	81	5	1428	1175	88	1510	2713	98.8545	Bacteroidota
GCA_948683825.1	1702221	GCF_001564455.1	98.52	1.01	98.11	1.35	0.77	111	1	54.4104	54	2316148	2542486	2218	2383	29	55	3	31	Colon	Gut and Feces	d__Bacteria;p__Bacillota_I;c__Bacilli_A;o__Erysipelotrichales;f__Erysipelotrichaceae;g__Faecalibaculum;s__Faecalibaculum rodentium	0	0	2116	88	4	66	2	2009	1421	108	2218	2383	97.7138	Bacillota_I
GCA_948988045.1	1796646	GCF_001688845.2	93.35	0.13	96.25	0	0.78	141	1	51.1854	50	2599623	3306457	2085	2787	33	54	1	12	Colon	Gut and Feces	d__Bacteria;p__Bacteroidota;c__Bacteroidia;o__Bacteroidales;f__Muribaculaceae;g__Muribaculum;s__Muribaculum intestinale	0	1	2108	75	-1	74	3	1994	3811	141	2085	2787	99.7014	Bacteroidota
GCA_948871545.1	2094151	GCF_030759015.1	83.7	0.31	88.11	0.4	0.62	82	1	55.6719	53	1961835	3056428	1585	2713	17	54		12	Colon	Gut and Feces	d__Bacteria;p__Bacteroidota;c__Bacteroidia;o__Bacteroidales;f__Muribaculaceae;g__Paramuribaculum;s__Paramuribaculum intestinale	0	0	1637	60	-3	67	4	1551	1076	80	1585	2713	98.9446	Bacteroidota
GCA_948722235.1	1694	GCF_002706665.1	85.46	0.29	91.98	1.58	0.64	250	1	63.9292	63.5	1683517	1978157	1446	1596	26	56		8	Colon	Gut and Feces	d__Bacteria;p__Actinomycetota;c__Actinomycetes;o__Actinomycetales;f__Bifidobacteriaceae;g__Bifidobacterium;s__Bifidobacterium globosum	0	0	1258	78	13	56	3	1178	472	250	1446	1596	96.5447	Actinomycetota
GCA_948907695.1	1796620	GCF_002201475.1	98.97	0.16	97.65	0	0.61	103	1	55.9851	54.5	3158974	3802913	3111	3817	49	54	3	6	Colon	Gut and Feces	d__Bacteria;p__Bacillota_A;c__Clostridia;o__Oscillospirales;f__Acutalibacteraceae;g__Acutalibacter;s__Acutalibacter muris	3	6	2927	76	5	269	8	2415	771	103	3111	3817	97.9903	Bacillota_A
GCA_948640765.1	1694	GCF_002706665.1	99.91	1.07	97.14	0.49	0.72	121	1	63.6309	63.5	2060931	1978157	1736	1596	56	56		8	Colon	Gut and Feces	d__Bacteria;p__Actinomycetota;c__Actinomycetes;o__Actinomycetales;f__Bifidobacteriaceae;g__Bifidobacterium;s__Bifidobacterium globosum	0	0	1397	87	19	46	2	1326	402	78	1736	1596	96.6481	Actinomycetota
GCA_948619735.1	1622	GCF_003288115.1	99.89	0.24	98.43	0.52	0.73	125	1	39.9667	40	2003806	2290452	1962	2208	50	65		19	Colon	Gut and Feces	d__Bacteria;p__Bacillota;c__Bacilli;o__Lactobacillales;f__Lactobacillaceae;g__Ligilactobacillus;s__Ligilactobacillus murinus	0	6	1874	84	4	68	3	1700	2647	122	1962	2208	97.8869	Bacillota
GCA_948582345.1	1531	GCF_012273195.1	99.5	3.6	97.63	0.71	0.64	149	1	50.1146	49	4783209	5539047	4571	5263	60	75	1	10	Colon	Gut and Feces	d__Bacteria;p__Bacillota_A;c__Clostridia;o__Lachnospirales;f__Lachnospiraceae;g__Enterocloster;s__Enterocloster clostridioformis	2	2	4016	76	12	365	7	3410	1496	147	4571	5263	97.8646	Bacillota_A
GCA_948715275.1	2094150	GCF_003024805.1	96.89	0.07	96.98	0.69	0.72	54	80	51.9782	51	2478481	3268790	2026	2782	30	48		4	Colon	Gut and Feces	d__Bacteria;p__Bacteroidota;c__Bacteroidia;o__Bacteroidales;f__Muribaculaceae;g__Duncaniella;s__Duncaniella muris	0	0	2027	72	0	77	3	1932	330	53	2026	2782	98.7838	Bacteroidota
GCA_948713705.1	1598	GCF_003703885.1	88.97	1.18	95.92	0.27	0.65	160	38	38.8399	38.5	1847301	2220255	1707	2041	22	62		16	Colon	Gut and Feces	d__Bacteria;p__Bacillota;c__Bacilli;o__Lactobacillales;f__Lactobacillaceae;g__Limosilactobacillus;s__Limosilactobacillus reuteri	0	0	1599	78	6	99	5	1479	386	156	1707	2041	96.2689	Bacillota
GCA_948987065.1	1796646	GCF_001688845.2	99.98	0.12	98.3	0	0.8	118	1	51.0256	50	2685458	3306457	2196	2787	38	54	3	12	Colon	Gut and Feces	d__Bacteria;p__Bacteroidota;c__Bacteroidia;o__Bacteroidales;f__Muribaculaceae;g__Muribaculum;s__Muribaculum intestinale	0	1	2220	79	-1	63	2	2099	4237	118	2196	2787	99.6541	Bacteroidota
GCA_948482175.1	1796646	GCF_001688845.2	94.17	0.15	95.66	0	0.72	73	1	51.2699	50	2649417	3306457	2177	2787	34	54	1	12	Colon	Gut and Feces	d__Bacteria;p__Bacteroidota;c__Bacteroidia;o__Bacteroidales;f__Muribaculaceae;g__Muribaculum;s__Muribaculum intestinale	0	1	2123	76	2	92	4	1936	3064	69	2177	2787	98.4798	Bacteroidota
GCA_948943625.1	2094150	GCF_003024805.1	79.3	0.1	78.84	0.75	0.57	64	80	53.2492	51	1947768	3268790	1532	2782	25	48		4	Colon	Gut and Feces	d__Bacteria;p__Bacteroidota;c__Bacteroidia;o__Bacteroidales;f__Muribaculaceae;g__Duncaniella;s__Duncaniella muris	0	0	1620	58	-5	104	6	1491	295	60	1532	2782	98.7409	Bacteroidota
GCA_948851215.1	85831	GCF_024623065.1	85.52	0.08	87.92	0.19	0.67	168	195	43.5036	43	4287288	4849831	3486	4093	41	67	4	4	Colon	Gut and Feces	d__Bacteria;p__Bacteroidota;c__Bacteroidia;o__Bacteroidales;f__Bacteroidaceae;g__Bacteroides;s__Bacteroides acidifaciens	0	0	3074	75	11	233	6	2769	354	167	3486	4093	98.4177	Bacteroidota
GCA_948965575.1	1862672	GCF_001945605.1	99.74	0.73	96.9	2.29	0.85	81	148	42.716	42.5	2089365	2254642	2113	2260	51	45	3	13	Colon	Gut and Feces	d__Bacteria;p__Bacillota_I;c__Bacilli_A;o__Erysipelotrichales;f__Erysipelotrichaceae;g__Dubosiella;s__Dubosiella newyorkensis	0	0	2035	90	3	56	2	1966	161	79	2113	2260	98.8165	Bacillota_I
GCA_948959825.1	508451	GCF_017894345.1	99.7	0.04	97.87	0	0.74	86	3	34.0767	34	1751030	2041763	1705	1952	29	78		21	Colon	Gut and Feces	d__Bacteria;p__Bacillota;c__Bacilli;o__Lactobacillales;f__Lactobacillaceae;g__Lactobacillus;s__Lactobacillus taiwanensis	1	3	1615	82	5	72	4	1516	395	85	1705	1952	98.4807	Bacillota
GCA_948950275.1	2094151	GCF_030759015.1	79.37	0.08	82.64	0.38	0.59	65	1	55.7382	53	1892927	3056428	1516	2713	22	54		12	Colon	Gut and Feces	d__Bacteria;p__Bacteroidota;c__Bacteroidia;o__Bacteroidales;f__Muribaculaceae;g__Paramuribaculum;s__Paramuribaculum intestinale	0	0	1554	57	-2	74	4	1461	1015	65	1516	2713	98.8701	Bacteroidota
GCA_949071295.1	1694	GCF_002706665.1	99.99	0.13	99.56	0.53	0.73	45	1	63.3698	63.5	1988575	1978157	1625	1596	52	56	1	8	Colon	Gut and Feces	d__Bacteria;p__Actinomycetota;c__Actinomycetes;o__Actinomycetales;f__Bifidobacteriaceae;g__Bifidobacterium;s__Bifidobacterium globosum	0	0	1472	92	9	40	2	1414	354	42	1625	1596	96.303	Actinomycetota
GCA_948619925.1	76936	GCF_001460635.1	85.03	1.58	85.49	2.29	0.76	223	1	39.1738	39	1559722	1920832	1526	1912	6	40		4	Colon	Gut and Feces	d__Bacteria;p__Campylobacterota;c__Campylobacteria;o__Campylobacterales;f__Helicobacteraceae;g__Helicobacter_C;s__Helicobacter_C typhlonius	0	0	1523	79	0	68	4	1431	385	223	1526	1912	99.4627	Campylobacterota
GCA_948958125.1	1622	GCF_003288115.1	99.96	0.23	98.43	0	0.76	229	1	40.5113	40	1933214	2290452	1803	2208	21	65	1	19	Colon	Gut and Feces	d__Bacteria;p__Bacillota;c__Bacilli;o__Lactobacillales;f__Lactobacillaceae;g__Ligilactobacillus;s__Ligilactobacillus murinus	0	6	1781	80	1	67	3	1660	1451	216	1803	2208	98.6719	Bacillota
GCA_948641605.1	1796652	GCF_016696765.1	99.93	0.96	98.7	0	0.81	77	25	44.2324	44	2677661	2887949	2381	2534	49	62		18	Colon	Gut and Feces	d__Bacteria;p__Pseudomonadota;c__Gammaproteobacteria;o__Burkholderiales;f__Burkholderiaceae;g__Turicimonas;s__Turicimonas muris	1	0	2292	90	3	100	4	2128	1074	72	2381	2534	98.9411	Pseudomonadota
GCA_949053965.1	1598	GCF_003703885.1	89.85	0.13	94.57	0.27	0.61	72	38	38.9372	38.5	1587976	2220255	1526	2041	29	62		16	Colon	Gut and Feces	d__Bacteria;p__Bacillota;c__Bacilli;o__Lactobacillales;f__Lactobacillaceae;g__Limosilactobacillus;s__Limosilactobacillus reuteri	2	0	1525	74	0	106	6	1397	273	69	1526	2041	96.4973	Bacillota
GCA_948998345.1	328812	GCF_020091425.1	99.74	1.51	98.08	0	0.7	111	3	43.4717	43.5	6378420	7053599	5081	5720	46	77	3	18	Colon	Gut and Feces	d__Bacteria;p__Bacteroidota;c__Bacteroidia;o__Bacteroidales;f__Tannerellaceae;g__Parabacteroides;s__Parabacteroides goldsteinii	0	0	4699	82	7	376	7	4173	2676	109	5081	5720	97.8838	Bacteroidota
GCA_948952455.1	1531	GCF_012273195.1	100	3.96	97.63	1.13	0.66	113	1	48.8431	49	5789945	5539047	5806	5263	58	75		10	Colon	Gut and Feces	d__Bacteria;p__Bacillota_A;c__Clostridia;o__Lachnospirales;f__Lachnospiraceae;g__Enterocloster;s__Enterocloster clostridioformis	3	2	4242	80	26	366	6	3657	1472	109	5806	5263	97.5994	Bacillota_A
GCA_948578765.1	508451	GCF_017894345.1	82.3	5.97	85.11	3.63	0.64	387	3	33.8879	34	1645783	2041763	1547	1952	23	78		21	Colon	Gut and Feces	d__Bacteria;p__Bacillota;c__Bacilli;o__Lactobacillales;f__Lactobacillaceae;g__Lactobacillus;s__Lactobacillus taiwanensis	0	3	1416	72	8	118	7	1240	769	387	1547	1952	98.3003	Bacillota
GCA_948607805.1	32025	GCF_000007905.1	92.63	0.04	95.24	0.35	0.88	86	1	35.891	36	1593348	1799146	1607	1798	27	38		2	Colon	Gut and Feces	d__Bacteria;p__Campylobacterota;c__Campylobacteria;o__Campylobacterales;f__Helicobacteraceae;g__Helicobacter_C;s__Helicobacter_C hepaticus	0	0	1638	91	-1	32	1	1597	315	77	1607	1798	99.9355	Campylobacterota
GCA_948645215.1	1622	GCF_003288115.1	99.94	0.38	97.12	0.52	0.73	175	1	40.0517	40	1954173	2290452	1887	2208	10	65		19	Colon	Gut and Feces	d__Bacteria;p__Bacillota;c__Bacilli;o__Lactobacillales;f__Lactobacillaceae;g__Ligilactobacillus;s__Ligilactobacillus murinus	0	6	1807	81	4	70	3	1662	1798	175	1887	2208	98.0897	Bacillota
GCA_948789575.1	33959	GCF_014058685.1	81.78	3.66	85.68	4.18	0.63	321	1	34.449	34.5	1643299	1951416	1533	1792	19	80		21	Colon	Gut and Feces	d__Bacteria;p__Bacillota;c__Bacilli;o__Lactobacillales;f__Lactobacillaceae;g__Lactobacillus;s__Lactobacillus sp947171515	0	1	1380	77	9	103	6	1231	500	321	1533	1792	97.8953	Bacillota
GCA_948681355.1	2094151	GCF_030759015.1	97.24	0.11	93.77	0.38	0.67	41	1	54.9789	53	2228595	3056428	1858	2713	30	54	1	12	Colon	Gut and Feces	d__Bacteria;p__Bacteroidota;c__Bacteroidia;o__Bacteroidales;f__Muribaculaceae;g__Paramuribaculum;s__Paramuribaculum intestinale	0	0	1838	67	1	85	4	1720	1264	41	1858	2713	98.7976	Bacteroidota
GCA_948636695.1	1622	GCF_003288115.1	99.99	0.59	99.48	0	0.71	169	1	40.2733	40	1909561	2290452	1869	2208	23	65		19	Colon	Gut and Feces	d__Bacteria;p__Bacillota;c__Bacilli;o__Lactobacillales;f__Lactobacillaceae;g__Ligilactobacillus;s__Ligilactobacillus murinus	0	6	1781	80	4	80	4	1623	2423	164	1869	2208	97.8789	Bacillota
GCA_949027475.1	248039	GCF_000487995.2	98.9	0.54	98.28	3.45	0.86	38	1	31.1264	31	2262858	2347083	2128	2145	32	42		9	Colon	Gut and Feces	d__Bacteria;p__Deferribacterota;c__Deferribacteres;o__Deferribacterales;f__Mucispirillaceae;g__Mucispirillum;s__Mucispirillum schaedleri	0	0	2000	93	6	44	2	1871	3960	30	2128	2145	99.1557	Deferribacterota
GCA_948678875.1	1871006	GCF_900130125.1	83.76	1.72	79.04	0.29	0.59	681	11	43.0848	43	5560394	6373337	4274	4982	41	67	1	8	Colon	Gut and Feces	d__Bacteria;p__Bacteroidota;c__Bacteroidia;o__Bacteroidales;f__Bacteroidaceae;g__Bacteroides;s__Bacteroides congonensis	0	0	3756	75	12	423	9	3117	1057	672	4274	4982	97.4021	Bacteroidota
GCA_948902055.1	328812	GCF_020091425.1	99.94	1.27	99.62	1.35	0.7	176	3	43.5609	43.5	6464341	7053599	5132	5720	58	77		18	Colon	Gut and Feces	d__Bacteria;p__Bacteroidota;c__Bacteroidia;o__Bacteroidales;f__Tannerellaceae;g__Parabacteroides;s__Parabacteroides goldsteinii	0	0	4694	82	8	378	7	4170	2699	170	5132	5720	97.8687	Bacteroidota
GCA_949046535.1	33959	GCF_014058685.1	92.91	1.94	95.61	2.48	0.75	207	1	34.2736	34.5	1813151	1951416	1742	1792	17	80		21	Colon	Gut and Feces	d__Bacteria;p__Bacillota;c__Bacilli;o__Lactobacillales;f__Lactobacillaceae;g__Lactobacillus;s__Lactobacillus sp947171515	0	1	1566	87	10	73	4	1463	582	170	1742	1792	97.4471	Bacillota
GCA_948793715.1	2094151	GCF_030759015.1	78.18	0.92	78.3	1.51	0.56	56	1	55.8773	53	1803517	3056428	1457	2713	35	54	2	12	Colon	Gut and Feces	d__Bacteria;p__Bacteroidota;c__Bacteroidia;o__Bacteroidales;f__Muribaculaceae;g__Paramuribaculum;s__Paramuribaculum intestinale	0	0	1503	55	-3	80	5	1402	1174	56	1457	2713	98.8446	Bacteroidota
GCA_948944245.1	1796646	GCF_001688845.2	99.98	0.19	99.06	0.38	0.82	90	1	50.9683	50	2796649	3306457	2290	2787	35	54		12	Colon	Gut and Feces	d__Bacteria;p__Bacteroidota;c__Bacteroidia;o__Bacteroidales;f__Muribaculaceae;g__Muribaculum;s__Muribaculum intestinale	0	1	2282	81	0	56	2	2166	3952	87	2290	2787	99.7895	Bacteroidota
GCA_948916405.1	1598	GCF_003703885.1	83.64	3.7	91.66	0.87	0.53	281	38	38.8255	38.5	1707817	2220255	1620	2041	22	62		16	Colon	Gut and Feces	d__Bacteria;p__Bacillota;c__Bacilli;o__Lactobacillales;f__Lactobacillaceae;g__Limosilactobacillus;s__Limosilactobacillus rodentium	0	0	1508	73	6	100	6	1385	452	278	1620	2041	95.378	Bacillota
GCA_948728635.1	1796646	GCF_001688845.2	74.54	1.05	58.62	0	0.64	339		51.026		2276400		1921	2787	3	54		12	Colon	Gut and Feces	d__Bacteria;p__Bacteroidota;c__Bacteroidia;o__Bacteroidales;f__Muribaculaceae;g__Muribaculum;s__Muribaculum intestinale	0	1	1769	63	7	86	4	1660	1523	339	1921	2787	98.5406	Bacteroidota
GCA_948904345.1	1796646	GCF_001688845.2	79.7	0.03	81.74	0	0.62	191	1	52.1911	50	2087598	3306457	1627	2787	12	54		12	Colon	Gut and Feces	d__Bacteria;p__Bacteroidota;c__Bacteroidia;o__Bacteroidales;f__Muribaculaceae;g__Muribaculum;s__Muribaculum intestinale	0	1	1678	60	-3	107	6	1547	2869	181	1627	2787	99.693	Bacteroidota
GCA_949021905.1	2094150	GCF_003024805.1	94.49	0.05	97.92	0.5	0.71	62	80	52.1524	51	2452518	3268790	2001	2782	32	48	1	4	Colon	Gut and Feces	d__Bacteria;p__Bacteroidota;c__Bacteroidia;o__Bacteroidales;f__Muribaculaceae;g__Duncaniella;s__Duncaniella muris	0	0	1999	71	0	78	3	1904	276	62	2001	2782	98.6822	Bacteroidota
GCA_948678335.1	1796646	GCF_001688845.2	92.19	2.08	95.92	1.32	0.75	203	1	51.2993	50	2520450	3306457	2044	2787	21	54		12	Colon	Gut and Feces	d__Bacteria;p__Bacteroidota;c__Bacteroidia;o__Bacteroidales;f__Muribaculaceae;g__Muribaculum;s__Muribaculum intestinale	0	1	2054	73	0	91	4	1922	3327	195	2044	2787	99.7244	Bacteroidota
GCA_948863665.1	1622	GCF_003288115.1	99.88	0.29	98.78	0.52	0.73	219	1	40.4457	40	1926756	2290452	1833	2208	18	65		19	Colon	Gut and Feces	d__Bacteria;p__Bacillota;c__Bacilli;o__Lactobacillales;f__Lactobacillaceae;g__Ligilactobacillus;s__Ligilactobacillus murinus	0	6	1775	80	3	64	3	1635	2057	199	1833	2208	98.1073	Bacillota
GCA_948736615.1	239935	GCF_009731575.1	99.41	2.29	96.52	0	0.84	166	2	55.7992	55.5	2642753	2878459	2332	2408	25	55		9	Colon	Gut and Feces	d__Bacteria;p__Verrucomicrobiota;c__Verrucomicrobiae;o__Verrucomicrobiales;f__Akkermansiaceae;g__Akkermansia;s__Akkermansia muciniphila	0	2	2103	87	9	58	2	2003	436	166	2332	2408	98.6702	Verrucomicrobiota
GCA_948995125.1	1796613	GCF_001688725.2	92.31	0.32	86.19	1.91	0.79	188	1	42.4469	42.5	3973894	4839927	3169	4075	44	69		16	Colon	Gut and Feces	d__Bacteria;p__Bacteroidota;c__Bacteroidia;o__Bacteroidales;f__Bacteroidaceae;g__Bacteroides;s__Bacteroides caecimuris	0	1	3252	79	-2	137	4	2995	3041	177	3169	4075	99.8476	Bacteroidota
GCA_948649575.1	239935	GCF_009731575.1	99.99	0.27	97.96	0	0.85	27	2	55.6134	55.5	2718506	2878459	2318	2408	51	55	3	9	Colon	Gut and Feces	d__Bacteria;p__Verrucomicrobiota;c__Verrucomicrobiae;o__Verrucomicrobiales;f__Akkermansiaceae;g__Akkermansia;s__Akkermansia muciniphila	2	2	2123	88	8	41	1	2056	355	24	2318	2408	98.7274	Verrucomicrobiota
GCA_948612215.1	1862668	GCF_001945525.1	90.38	1.04	96.9	1.48	0.82	229	291	40.5137	41	2362842	2740565	1983	2368	18	63		2	Colon	Gut and Feces	d__Bacteria;p__Bacillota_I;c__Bacilli_A;o__Erysipelotrichales;f__Erysipelotrichaceae;g__Ileibacterium;s__Ileibacterium valens	0	0	1972	83	0	64	3	1897	366	229	1983	2368	99.3839	Bacillota_I
GCA_948638095.1	1598	GCF_003703885.1	86.19	4.28	90.77	2.69	0.58	303	38	38.3683	38.5	1784816	2220255	1699	2041	25	62		16	Colon	Gut and Feces	d__Bacteria;p__Bacillota;c__Bacilli;o__Lactobacillales;f__Lactobacillaceae;g__Limosilactobacillus;s__Limosilactobacillus reuteri	0	0	1477	72	13	104	6	1355	450	303	1699	2041	96.1647	Bacillota
GCA_948903385.1	1622	GCF_003288115.1	99.98	0.26	99.48	0	0.72	154	1	40.3119	40	1922485	2290452	1869	2208	23	65		19	Colon	Gut and Feces	d__Bacteria;p__Bacillota;c__Bacilli;o__Lactobacillales;f__Lactobacillaceae;g__Ligilactobacillus;s__Ligilactobacillus murinus	0	6	1772	80	5	75	4	1621	2454	153	1869	2208	97.9837	Bacillota
GCA_949034115.1	747645	GCF_003725335.1	78.49	2.72	89.42	0.43	0.66	476	64	62.9551	62.5	1868314	2479984	1700	1955	33	46		4	Colon	Gut and Feces	d__Bacteria;p__Actinomycetota;c__Coriobacteriia;o__Coriobacteriales;f__Eggerthellaceae;g__Parvibacter;s__Parvibacter caecicola	0	0	1553	79	8	89	5	1437	944	239	1700	1955	97.9694	Actinomycetota
GCA_948984835.1	1862672	GCF_001945605.1	99.66	1.81	97.04	2.9	0.84	70	148	42.7801	42.5	2058989	2254642	2084	2260	44	45	10	13	Colon	Gut and Feces	d__Bacteria;p__Bacillota_I;c__Bacilli_A;o__Erysipelotrichales;f__Erysipelotrichaceae;g__Dubosiella;s__Dubosiella newyorkensis	0	0	2019	89	3	59	2	1943	145	70	2084	2260	98.7946	Bacillota_I
GCA_948704505.1	1862672	GCF_001945605.1	98.58	1.43	96.9	2.29	0.82	83	148	42.7188	42.5	2017407	2254642	2008	2260	19	45	1	13	Colon	Gut and Feces	d__Bacteria;p__Bacillota_I;c__Bacilli_A;o__Erysipelotrichales;f__Erysipelotrichaceae;g__Dubosiella;s__Dubosiella newyorkensis	0	0	1954	86	2	53	2	1887	153	82	2008	2260	98.8111	Bacillota_I
GCA_948902075.1	1796646	GCF_001688845.2	94.53	0.69	89.72	0.43	0.75	192	1	51.2072	50	2555564	3306457	2093	2787	43	54	3	12	Colon	Gut and Feces	d__Bacteria;p__Bacteroidota;c__Bacteroidia;o__Bacteroidales;f__Muribaculaceae;g__Muribaculum;s__Muribaculum intestinale	0	1	2058	73	1	93	4	1930	3476	192	2093	2787	99.7002	Bacteroidota
GCA_948987425.1	1622	GCF_003288115.1	99.98	0.24	99.48	0	0.72	123	1	40.0947	40	1963847	2290452	1918	2208	25	65	1	19	Colon	Gut and Feces	d__Bacteria;p__Bacillota;c__Bacilli;o__Lactobacillales;f__Lactobacillaceae;g__Ligilactobacillus;s__Ligilactobacillus murinus	0	6	1833	83	4	82	4	1639	2944	123	1918	2208	97.7657	Bacillota
GCA_948586845.1	85831	GCF_024623065.1	98.2	0.73	97.03	1.02	0.75	154	195	42.8268	43	4648123	4849831	3894	4093	66	67	2	4	Colon	Gut and Feces	d__Bacteria;p__Bacteroidota;c__Bacteroidia;o__Bacteroidales;f__Bacteroidaceae;g__Bacteroides;s__Bacteroides acidifaciens	0	0	3413	83	12	194	4	3160	384	150	3894	4093	98.5978	Bacteroidota
GCA_948668465.1	1796646	GCF_001688845.2	98.96	0.21	97.55	1.26	0.77	97	1	50.9116	50	2808866	3306457	2304	2787	29	54		12	Colon	Gut and Feces	d__Bacteria;p__Bacteroidota;c__Bacteroidia;o__Bacteroidales;f__Muribaculaceae;g__Muribaculum;s__Muribaculum intestinale	0	1	2132	76	7	61	2	2041	3763	95	2304	2787	98.6312	Bacteroidota
GCA_948974755.1	2094151	GCF_030759015.1	96.9	0.01	98.85	0.38	0.71	61	1	55.09	53	2228650	3056428	1858	2713	30	54		12	Colon	Gut and Feces	d__Bacteria;p__Bacteroidota;c__Bacteroidia;o__Bacteroidales;f__Muribaculaceae;g__Paramuribaculum;s__Paramuribaculum intestinale	0	0	1901	70	-2	73	3	1804	1269	59	1858	2713	99.447	Bacteroidota
GCA_948655345.1	248039	GCF_000487995.2	96.18	0.65	96.5	2.59	0.9	314	1	31.3735	31	2127791	2347083	1923	2145	28	42		9	Colon	Gut and Feces	d__Bacteria;p__Deferribacterota;c__Deferribacteres;o__Deferribacterales;f__Mucispirillaceae;g__Mucispirillum;s__Mucispirillum schaedleri	0	0	2035	94	-5	50	2	1894	4541	314	1923	2145	99.962	Deferribacterota
GCA_948699595.1	1862672	GCF_001945605.1	94.96	1.45	96.9	2.29	0.83	124	148	42.9112	42.5	1987162	2254642	2005	2260	38	45	2	13	Colon	Gut and Feces	d__Bacteria;p__Bacillota_I;c__Bacilli_A;o__Erysipelotrichales;f__Erysipelotrichaceae;g__Dubosiella;s__Dubosiella newyorkensis	0	0	1968	87	1	63	3	1891	187	122	2005	2260	98.8936	Bacillota_I
GCA_948899935.1	2094150	GCF_003024805.1	82.53	0.33	84.4	1.07	0.61	70	80	53.127	51	2088156	3268790	1659	2782	28	48		4	Colon	Gut and Feces	d__Bacteria;p__Bacteroidota;c__Bacteroidia;o__Bacteroidales;f__Muribaculaceae;g__Duncaniella;s__Duncaniella muris	0	0	1731	62	-4	99	5	1609	300	68	1659	2782	98.7976	Bacteroidota
GCA_949087005.1	1622	GCF_003288115.1	99.94	0.26	99.48	0	0.71	104	1	40.1997	40	1897133	2290452	1865	2208	32	65		19	Colon	Gut and Feces	d__Bacteria;p__Bacillota;c__Bacilli;o__Lactobacillales;f__Lactobacillaceae;g__Ligilactobacillus;s__Ligilactobacillus murinus	0	6	1792	81	3	82	4	1607	2388	102	1865	2208	97.9927	Bacillota
GCA_020742695.1	501571	GCF_002160355.1	97.22	0.23	93.29	0	0.69	128	59	55.4454	54.5	2363959	2997778	2183	2828	38	65		4	colorectum	Gut and Feces	d__Bacteria;p__Bacillota_A;c__Clostridia;o__Oscillospirales;f__Butyricicoccaceae;g__Butyricicoccus;s__Butyricicoccus pullicaecorum	1	0	2223	78	-1	114	5	2062	2682	128	2183	2828	96.6224	Bacillota_A
GCA_000431095.1	53443	GCF_034356035.1	97.49	2.1	98.1	1.27	0.89	293	2	45.1344	45	3359031	3597785	3151	3387	33	69		8	derived from human gut metagenome	Gut and Feces	d__Bacteria;p__Bacillota_A;c__Clostridia;o__Lachnospirales;f__Lachnospiraceae;g__Blautia_A;s__Blautia_A hydrogenotrophica	1	1	2995	88	4	83	2	2902	2933	59	3151	3387	99.5525	Bacillota_A
GCA_000437935.1	907	GCF_003010495.1	84.84	0.05	94.84	0	0.7	419	1	52.9896	53	2178051	2478942	2079	2227	49	67		21	derived from human gut metagenome	Gut and Feces	d__Bacteria;p__Bacillota_C;c__Negativicutes;o__Veillonellales;f__Megasphaeraceae;g__Megasphaera;s__Megasphaera elsdenii	0	1	1844	82	11	92	4	1714	4618	183	2079	2227	97.8006	Bacillota_C
GCA_000437295.1	820	GCF_018292165.1	94.39	0.3	97.53	0.12	0.7	202	2	46.4189	46	4270326	4920161	3591	4134	50	63		12	derived from human gut metagenome	Gut and Feces	d__Bacteria;p__Bacteroidota;c__Bacteroidia;o__Bacteroidales;f__Bacteroidaceae;g__Bacteroides;s__Bacteroides uniformis	0	5	3267	79	9	214	5	2962	1048	72	3591	4134	98.4317	Bacteroidota
GCA_000436455.1	1531	GCF_012273195.1	97.78	3.02	97.91	1.13	0.69	473	1	49.694	49	4493879	5539047	4188	5263	46	75		10	derived from human gut metagenome	Gut and Feces	d__Bacteria;p__Bacillota_A;c__Clostridia;o__Lachnospirales;f__Lachnospiraceae;g__Enterocloster;s__Enterocloster clostridioformis	0	2	4006	76	4	327	7	3530	1578	276	4188	5263	98.2464	Bacillota_A
GCA_000437995.1	818	GCF_014131755.1	90.19	0.37	78.45	0	0.69	266	2	42.9104	43	5384454	6304193	4102	4924	33	70		15	derived from human gut metagenome	Gut and Feces	d__Bacteria;p__Bacteroidota;c__Bacteroidia;o__Bacteroidales;f__Bacteroidaceae;g__Bacteroides;s__Bacteroides thetaiotaomicron	1	3	3981	80	2	338	8	3499	1769	142	4102	4924	98.0537	Bacteroidota
GCA_000432615.1	40545	GCF_016724805.1	93.28	2.11	98.14	0	0.9	498	1	55.2232	55	2777117	3026517	2415	2434	51	66		15	derived from human gut metagenome	Gut and Feces	d__Bacteria;p__Pseudomonadota;c__Gammaproteobacteria;o__Burkholderiales;f__Burkholderiaceae;g__Sutterella;s__Sutterella wadsworthensis	0	1	2233	91	7	57	2	2125	705	298	2415	2434	99.8415	Pseudomonadota
GCA_000433835.1	261299	GCF_025148965.1	98.92	0.21	99.3	0	0.87	61	1	28.5055	29	2961274	3006269	2697	2667	11	83		37	derived from human gut metagenome	Gut and Feces	d__Bacteria;p__Bacillota_A;c__Clostridia;o__Peptostreptococcales;f__Peptostreptococcaceae;g__Intestinibacter;s__Intestinibacter bartlettii	0	2	2515	94	6	56	2	2445	716	31	2697	2667	98.216	Bacillota_A
GCA_000442765.1	1604	GCF_000194115.1	99.87	0.06	98.73	0	0.81	94	3	38.0606	38	1816655	1977087	1838	1957	31	62		12	derived from human gut metagenome	Gut and Feces	d__Bacteria;p__Bacillota;c__Bacilli;o__Lactobacillales;f__Lactobacillaceae;g__Lactobacillus;s__Lactobacillus amylovorus	0	0	1764	90	4	68	3	1649	323	55	1838	1957	99.1003	Bacillota
GCA_000432055.1	1623	GCF_000224985.1	99.98	0.36	97.91	0	0.78	192	1	43.7989	43.5	1953965	2066652	1804	1978	18	66	1	19	derived from human gut metagenome	Gut and Feces	d__Bacteria;p__Bacillota;c__Bacilli;o__Lactobacillales;f__Lactobacillaceae;g__Ligilactobacillus;s__Ligilactobacillus ruminis	0	2	1676	84	7	71	3	1570	2813	141	1804	1978	97.0233	Bacillota
GCA_000432715.1	214856	GCF_027677115.1	89.52	1.84	95.9	1.6	0.71	299	24	58.6124	57.5	2862985	3563510	2398	2944	37	49		3	derived from human gut metagenome	Gut and Feces	d__Bacteria;p__Bacteroidota;c__Bacteroidia;o__Bacteroidales;f__Rikenellaceae;g__Alistipes;s__Alistipes finegoldii	0	0	2334	79	2	136	5	2144	517	145	2398	2944	97.9938	Bacteroidota
GCA_000436815.1	28026	GCF_001025215.1	90.18	1.73	92.17	0.98	0.77	191	1	56.4755	56.5	2009589	2313752	1661	1821	44	54	1	13	derived from human gut metagenome	Gut and Feces	d__Bacteria;p__Actinomycetota;c__Actinomycetes;o__Actinomycetales;f__Bifidobacteriaceae;g__Bifidobacterium;s__Bifidobacterium pseudocatenulatum	0	1	1575	86	5	75	4	1483	452	123	1661	1821	98.6107	Actinomycetota
GCA_000436515.1	28111	GCF_025146565.1	87.97	1.35	77.74	1.72	0.74	193	1	44.515	44.5	3560919	4206509	2857	3471	34	64		12	derived from human gut metagenome	Gut and Feces	d__Bacteria;p__Bacteroidota;c__Bacteroidia;o__Bacteroidales;f__Bacteroidaceae;g__Bacteroides;s__Bacteroides eggerthii	0	3	2725	78	4	146	5	2522	613	92	2857	3471	99.0098	Bacteroidota
GCA_000437195.1	88431	GCF_025150085.1	94.62	0.1	98.1	0	0.74	274	1	41.9223	41.5	2404095	2919963	2223	2704	33	56		18	derived from human gut metagenome	Gut and Feces	d__Bacteria;p__Bacillota_A;c__Clostridia;o__Lachnospirales;f__Lachnospiraceae;g__Dorea_A;s__Dorea_A longicatena	0	2	2202	81	0	118	5	2055	742	141	2223	2704	98.9462	Bacillota_A
GCA_000436715.1	410072	GCF_025149785.1	98.34	0.1	98.54	0	0.7	216	1	42.9031	42.5	2448306	3373066	2241	3165	36	68	1	13	derived from human gut metagenome	Gut and Feces	d__Bacteria;p__Bacillota_A;c__Clostridia;o__Lachnospirales;f__Lachnospiraceae;g__Bariatricus;s__Bariatricus comes	1	1	2360	74	-5	135	6	2158	1180	111	2241	3165	99.5205	Bacillota_A
GCA_000436895.1	454154	GCF_000233955.1	99.98	0.54	99.26	1.67	0.7	152	231	48.5945	48	3652220	4233768	2868	3374	42	61		5	derived from human gut metagenome	Gut and Feces	d__Bacteria;p__Bacteroidota;c__Bacteroidia;o__Bacteroidales;f__Bacteroidaceae;g__Paraprevotella;s__Paraprevotella clara	0	0	2656	78	7	133	4	2447	420	69	2868	3374	97.4714	Bacteroidota
GCA_000435135.1	166486	GCF_900537995.1	93.51	1.49	94.93	1.33	0.65	229	1	42.91	42.5	3295760	4493348	2896	4067	31	69		15	derived from human gut metagenome	Gut and Feces	d__Bacteria;p__Bacillota_A;c__Clostridia;o__Lachnospirales;f__Lachnospiraceae;g__Roseburia;s__Roseburia intestinalis	0	6	2960	72	-2	172	5	2686	2091	105	2896	4067	98.7581	Bacillota_A
GCA_000435875.1	39488	GCF_018140635.1	99.85	1.36	98.32	0.67	0.73	320	3	38.3648	38.5	2722180	3455681	2332	2963	29	72		27	derived from human gut metagenome	Gut and Feces	d__Bacteria;p__Bacillota_A;c__Clostridia;o__Lachnospirales;f__Lachnospiraceae;g__Anaerobutyricum;s__Anaerobutyricum hallii	0	2	2438	82	-4	115	4	2240	15421	201	2332	2963	99.071	Bacillota_A
GCA_000435735.1	28118	GCF_900187175.1	99.75	0.35	96.51	0	0.71	381	1	43.4987	43.5	3962892	4392177	3271	3683	39	59	1	12	derived from human gut metagenome	Gut and Feces	d__Bacteria;p__Bacteroidota;c__Bacteroidia;o__Bacteroidales;f__Marinifilaceae;g__Odoribacter;s__Odoribacter splanchnicus	0	3	3003	81	8	204	6	2698	1704	209	3271	3683	98.6287	Bacteroidota
GCA_000435235.1	1680	GCF_000010425.1	92.45	1.42	94.82	0	0.75	184	1	59.4614	59	1924354	2089645	1587	1676	50	54	1	16	derived from human gut metagenome	Gut and Feces	d__Bacteria;p__Actinomycetota;c__Actinomycetes;o__Actinomycetales;f__Bifidobacteriaceae;g__Bifidobacterium;s__Bifidobacterium adolescentis	0	0	1431	85	9	62	3	1363	376	124	1587	1676	98.1788	Actinomycetota
GCA_000436355.1	28117	GCF_000154465.1	99.66	1.34	98.04	1.44	0.69	118	20	54.4508	53.5	2155210	2550678	1911	2345	40	48		7	derived from human gut metagenome	Gut and Feces	d__Bacteria;p__Bacteroidota;c__Bacteroidia;o__Bacteroidales;f__Rikenellaceae;g__Alistipes;s__Alistipes putredinis	0	0	1704	72	10	65	3	1622	356	50	1911	2345	98.1788	Bacteroidota
GCA_000431255.1	387661	GCF_025151045.1	96.87	1.36	93.7	0.51	0.73	381	1	45.4111	45	3642086	4749455	2959	3877	37	79		18	derived from human gut metagenome	Gut and Feces	d__Bacteria;p__Bacteroidota;c__Bacteroidia;o__Bacteroidales;f__Tannerellaceae;g__Parabacteroides;s__Parabacteroides johnsonii	0	0	3003	77	-1	194	6	2737	3125	240	2959	3877	99.2808	Bacteroidota
GCA_000433275.1	218538	GCF_000160055.1	99.75	1.22	96.1	0.63	0.8	130	2	45.3471	45.5	1773580	1895960	1704	1756	40	51	1	10	derived from human gut metagenome	Gut and Feces	d__Bacteria;p__Bacillota_C;c__Negativicutes;o__Veillonellales;f__Dialisteraceae;g__Dialister;s__Dialister invisus	0	1	1536	87	9	41	2	1483	1136	45	1704	1756	97.7424	Bacillota_C
GCA_000433375.1	674529	GCF_020091505.1	83.2	0.34	62.07	1.72	0.69	357	3	42.5418	42.5	4768711	6352228	3660	5145	26	71		15	derived from human gut metagenome	Gut and Feces	d__Bacteria;p__Bacteroidota;c__Bacteroidia;o__Bacteroidales;f__Bacteroidaceae;g__Bacteroides;s__Bacteroides faecis	0	2	3838	74	-4	324	8	3394	2041	220	3660	5145	99.193	Bacteroidota
GCA_000435255.1	165179	GCF_020735445.1	99.48	0	98.56	2.03	0.59	269	3	45.8259	45	2836664	3551614	2336	3037	53	62		18	derived from human gut metagenome	Gut and Feces	d__Bacteria;p__Bacteroidota;c__Bacteroidia;o__Bacteroidales;f__Bacteroidaceae;g__Prevotella;s__Prevotella copri_H	0	2	2121	69	9	142	6	1887	2703	214	2336	3037	96.7175	Bacteroidota
GCA_000436435.1	28116	GCF_001314995.1	88.12	0.34	94.39	0.35	0.58	367	1	42.008	42	5342916	6472489	4089	4910	38	70		15	derived from human gut metagenome	Gut and Feces	d__Bacteria;p__Bacteroidota;c__Bacteroidia;o__Bacteroidales;f__Bacteroidaceae;g__Bacteroides;s__Bacteroides ovatus	0	2	3970	80	2	357	8	3488	1587	257	4089	4910	96.9435	Bacteroidota
GCA_000431455.1	487175	GCF_000205025.1	86.39	1.49	87.66	0.11	0.68	230	103	48.3729	48	2501735	2831696	2252	2522	48	53	1	3	derived from human gut metagenome	Gut and Feces	d__Bacteria;p__Pseudomonadota;c__Gammaproteobacteria;o__Burkholderiales;f__Burkholderiaceae;g__Parasutterella;s__Parasutterella excrementihominis	0	0	2107	83	6	130	5	1928	413	121	2252	2522	97.8884	Pseudomonadota
GCA_000437535.1	363265	GCF_000235885.1	85.99	0	94.43	0	0.62	304	263	49.9527	49	2448136	3097322	2023	2625	40	48		3	derived from human gut metagenome	Gut and Feces	d__Bacteria;p__Bacteroidota;c__Bacteroidia;o__Bacteroidales;f__Bacteroidaceae;g__Prevotella;s__Prevotella stercorea	0	0	1835	69	9	85	4	1731	1035	207	2023	2625	96.9902	Bacteroidota
GCA_000433295.1	33043	GCF_025149915.1	99.26	1.89	98.66	0	0.79	187	1	42.8015	43	2799714	3112919	2451	2654	28	53		10	derived from human gut metagenome	Gut and Feces	d__Bacteria;p__Bacillota_A;c__Clostridia;o__Lachnospirales;f__Lachnospiraceae;g__Coprococcus;s__Coprococcus eutactus	0	2	2213	83	9	99	4	2095	507	87	2451	2654	98.9353	Bacillota_A
GCA_000437615.1	31971	GCF_000154285.1	94.76	1.58	98.11	0	0.8	336	25	37.4024	38	2025104	2191053	2006	2144	25	41		6	derived from human gut metagenome	Gut and Feces	d__Bacteria;p__Bacillota_I;c__Bacilli_A;o__Erysipelotrichales;f__Erysipelotrichaceae;g__Amedibacillus;s__Amedibacillus dolichus	0	0	1827	85	8	73	3	1704	372	117	2006	2144	98.8056	Bacillota_I
GCA_000431175.1	208479	GCF_000371705.1	91.54	7.28	73.64	0	0.75	322	18	49.6529	49.5	5414560	6377378	4872	5737	44	77		7	derived from human gut metagenome	Gut and Feces	d__Bacteria;p__Bacillota_A;c__Clostridia;o__Lachnospirales;f__Lachnospiraceae;g__Enterocloster;s__Enterocloster bolteae	0	1	4782	83	1	365	7	4302	934	179	4872	5737	98.6843	Bacillota_A
GCA_000432955.1	562	GCF_000008865.2	100	0.39	99.59	0.04	0.65	86	3	50.5728	50.5	4680811	5594605	4349	5373	66	105	3	22	derived from human gut metagenome	Gut and Feces	d__Bacteria;p__Pseudomonadota;c__Gammaproteobacteria;o__Enterobacterales;f__Enterobacteriaceae;g__Escherichia;s__Escherichia coli	0	5	4152	77	4	259	5	3676	3241	28	4349	5373	96.7129	Pseudomonadota
GCA_000436395.1	239935	GCF_009731575.1	99.99	0.84	95.07	0	0.79	193	2	55.4715	55.5	2721828	2878459	2377	2408	46	55	1	9	derived from human gut metagenome	Gut and Feces	d__Bacteria;p__Verrucomicrobiota;c__Verrucomicrobiae;o__Verrucomicrobiales;f__Akkermansiaceae;g__Akkermansia;s__Akkermansia muciniphila	3	2	2110	87	11	63	2	2012	546	81	2377	2408	97.2287	Verrucomicrobiota
GCA_016775435.1	623	GCF_000006925.2	100	0.06	99.59	0.33	0.76	124	2	50.671	50.5	4591307	4828820	4339	4990	50	96		22	diarrhea sample from child under the age of five	Gut and Feces	d__Bacteria;p__Pseudomonadota;c__Gammaproteobacteria;o__Enterobacterales;f__Enterobacteriaceae;g__Escherichia;s__Escherichia coli	2	3	3990	79	8	295	6	3509	15760	108	4339	4990	97.6265	Pseudomonadota
GCA_016938915.1	97478	GCF_013423865.1	87.12	3.28	89.93	2.79	0.61	269	4	47.328	46.5	1747241	2175821	1564	2092	17	91	2	24	diarrhea sample from child under the age of five	Gut and Feces	d__Bacteria;p__Bacillota;c__Bacilli;o__Lactobacillales;f__Lactobacillaceae;g__Limosilactobacillus;s__Limosilactobacillus mucosae	0	0	1452	69	7	89	5	1343	461	269	1564	2092	97.0217	Bacillota
GCA_016939195.1	1358	GCF_003176835.1	100	2.71	100	2.27	0.72	63	2	34.9067	35	2367162	2639081	2308	2583	53	68	3	19	diarrhea sample from child under the age of five	Gut and Feces	d__Bacteria;p__Bacillota;c__Bacilli;o__Lactobacillales;f__Streptococcaceae;g__Lactococcus;s__Lactococcus lactis	8	3	1995	77	13	82	3	1887	479	63	2308	2583	97.7495	Bacillota
GCA_016939065.1	1613	GCF_029961225.1	99.2	0.14	98.09	0.02	0.76	81	2	53.0597	51.5	1717140	2103331	1671	2068	31	59	2	15	diarrhea sample from child under the age of five	Gut and Feces	d__Bacteria;p__Bacillota;c__Bacilli;o__Lactobacillales;f__Lactobacillaceae;g__Limosilactobacillus;s__Limosilactobacillus fermentum	1	1	1685	81	0	84	5	1572	2319	81	1671	2068	99.0344	Bacillota
GCA_948484055.1	1694	GCF_002706665.1	99.99	0.23	99.78	0.44	0.76	32	1	62.934	63.5	2215105	1978157	1865	1596	60	56		8	Distal colon	Gut and Feces	d__Bacteria;p__Actinomycetota;c__Actinomycetes;o__Actinomycetales;f__Bifidobacteriaceae;g__Bifidobacterium;s__Bifidobacterium globosum	0	0	1502	94	19	37	1	1441	389	28	1865	1596	96.4448	Actinomycetota
GCA_948873925.1	33959	GCF_014058685.1	98.63	0	92.76	0	0.86	60	1	34.5685	34.5	1765403	1951416	1658	1792	37	80		21	Distal colon	Gut and Feces	d__Bacteria;p__Bacillota;c__Bacilli;o__Lactobacillales;f__Lactobacillaceae;g__Lactobacillus;s__Lactobacillus sp947171515	1	1	1656	92	0	56	3	1572	994	55	1658	1792	99.9865	Bacillota
GCA_948633995.1	487175	GCF_000205025.1	91.66	3.71	93.62	1.92	0.69	495	103	48.7972	48	2451335	2831696	2262	2522	41	53		3	Distal colon	Gut and Feces	d__Bacteria;p__Pseudomonadota;c__Gammaproteobacteria;o__Burkholderiales;f__Burkholderiaceae;g__Parasutterella;s__Parasutterella excrementihominis	0	0	2041	80	9	129	5	1869	631	384	2262	2522	98.2951	Pseudomonadota
GCA_948536175.1	33959	GCF_014058685.1	99.99	0.02	98.97	0	0.96	39	1	34.3023	34.5	1874881	1951416	1762	1792	41	80		21	Distal colon	Gut and Feces	d__Bacteria;p__Bacillota;c__Bacilli;o__Lactobacillales;f__Lactobacillaceae;g__Lactobacillus;s__Lactobacillus sp947171515	0	1	1787	99	-1	9	0	1756	1184	39	1762	1792	99.9881	Bacillota
GCA_948632295.1	239935	GCF_009731575.1	100	0.23	97.96	0	0.86	32	2	55.6774	55.5	2655669	2878459	2225	2408	47	55		9	Distal colon	Gut and Feces	d__Bacteria;p__Verrucomicrobiota;c__Verrucomicrobiae;o__Verrucomicrobiales;f__Akkermansiaceae;g__Akkermansia;s__Akkermansia muciniphila	2	2	2134	88	4	45	2	2055	348	27	2225	2408	98.7996	Verrucomicrobiota
GCA_948811135.1	239935	GCF_009731575.1	100	0.25	97.96	0	0.86	25	2	55.5836	55.5	2662559	2878459	2228	2408	47	55		9	Distal colon	Gut and Feces	d__Bacteria;p__Verrucomicrobiota;c__Verrucomicrobiae;o__Verrucomicrobiales;f__Akkermansiaceae;g__Akkermansia;s__Akkermansia muciniphila	2	2	2132	88	4	47	2	2060	355	19	2228	2408	98.8007	Verrucomicrobiota
GCA_948851865.1	1694	GCF_002706665.1	99.99	0.23	99.78	0.56	0.76	27	1	62.985	63.5	2198955	1978157	1856	1596	60	56		8	Distal colon	Gut and Feces	d__Bacteria;p__Actinomycetota;c__Actinomycetes;o__Actinomycetales;f__Bifidobacteriaceae;g__Bifidobacterium;s__Bifidobacterium globosum	0	0	1495	93	19	36	1	1436	373	22	1856	1596	96.5029	Actinomycetota
GCA_948621405.1	1796620	GCF_002201475.1	86.28	0	94.97	0.34	0.55	46	1	56.9886	54.5	2319873	3802913	2249	3817	37	54	1	6	Distal colon	Gut and Feces	d__Bacteria;p__Bacillota_A;c__Clostridia;o__Oscillospirales;f__Acutalibacteraceae;g__Acutalibacter;s__Acutalibacter muris	2	6	2534	66	-12	219	9	2096	466	42	2249	3817	98.6795	Bacillota_A
GCA_910588345.1	487175	GCF_000205025.1	99.97	1.47	100	0	0.75	44	103	48.5393	48	2721819	2831696	2434	2522	54	53		3	Distal colon	Gut and Feces	d__Bacteria;p__Pseudomonadota;c__Gammaproteobacteria;o__Burkholderiales;f__Burkholderiaceae;g__Parasutterella;s__Parasutterella excrementihominis	1	0	2196	87	9	68	2	2097	256	37	2434	2522	98.2853	Pseudomonadota
GCA_948588755.1	818	GCF_014131755.1	99.91	2.16	98.09	0.63	0.76	58	2	42.7254	43	6368749	6304193	5031	4924	54	70	1	15	Distal colon	Gut and Feces	d__Bacteria;p__Bacteroidota;c__Bacteroidia;o__Bacteroidales;f__Bacteroidaceae;g__Bacteroides;s__Bacteroides thetaiotaomicron	0	3	4248	86	15	253	5	3880	1771	49	5031	4924	98.1451	Bacteroidota
GCA_948519465.1	1694	GCF_002706665.1	99.99	0.23	99.78	0.44	0.76	32	1	62.9237	63.5	2218360	1978157	1862	1596	63	56		8	Distal colon	Gut and Feces	d__Bacteria;p__Actinomycetota;c__Actinomycetes;o__Actinomycetales;f__Bifidobacteriaceae;g__Bifidobacterium;s__Bifidobacterium globosum	0	0	1502	94	19	38	2	1440	401	32	1862	1596	96.4939	Actinomycetota
GCA_948592325.1	818	GCF_014131755.1	97.3	1.75	96.99	0.16	0.74	47	2	43.0158	43	6012283	6304193	4685	4924	52	70	3	15	Distal colon	Gut and Feces	d__Bacteria;p__Bacteroidota;c__Bacteroidia;o__Bacteroidales;f__Bacteroidaceae;g__Bacteroides;s__Bacteroides thetaiotaomicron	2	3	4187	85	10	295	6	3760	1702	47	4685	4924	98.1384	Bacteroidota
GCA_948491355.1	818	GCF_014131755.1	93.3	0.9	95.28	0.08	0.74	84	2	43.0814	43	5874620	6304193	4496	4924	53	70	2	15	Distal colon	Gut and Feces	d__Bacteria;p__Bacteroidota;c__Bacteroidia;o__Bacteroidales;f__Bacteroidaceae;g__Bacteroides;s__Bacteroides thetaiotaomicron	1	3	4126	83	8	267	5	3709	1711	84	4496	4924	98.182	Bacteroidota
GCA_948812665.1	487175	GCF_000205025.1	64.69	0.03	70.25	0	0.41	24	103	49.7691	48	1429033	2831696	1357	2522	32	53		3	Distal colon	Gut and Feces	d__Bacteria;p__Pseudomonadota;c__Gammaproteobacteria;o__Burkholderiales;f__Burkholderiaceae;g__Parasutterella;s__Parasutterella excrementihominis	1	0	1503	59	-10	151	11	1193	135	20	1357	2522	98.8435	Pseudomonadota
GCA_948974085.1	33959	GCF_014058685.1	99.99	0.02	98.19	0	0.96	45	1	34.354	34.5	1875754	1951416	1767	1792	51	80	1	21	Distal colon	Gut and Feces	d__Bacteria;p__Bacillota;c__Bacilli;o__Lactobacillales;f__Lactobacillaceae;g__Lactobacillus;s__Lactobacillus sp947171515	1	1	1768	98	0	10	0	1746	1113	40	1767	1792	99.986	Bacillota
GCA_948475725.1	239935	GCF_009731575.1	100	0.25	97.96	0	0.86	27	2	55.7255	55.5	2649977	2878459	2218	2408	48	55		9	Distal colon	Gut and Feces	d__Bacteria;p__Verrucomicrobiota;c__Verrucomicrobiae;o__Verrucomicrobiales;f__Akkermansiaceae;g__Akkermansia;s__Akkermansia muciniphila	2	2	2129	88	4	46	2	2056	366	27	2218	2408	98.8097	Verrucomicrobiota
GCA_948680605.1	818	GCF_014131755.1	99.96	2.7	97.8	0.78	0.76	74	2	42.7923	43	6234309	6304193	4841	4924	56	70		15	Distal colon	Gut and Feces	d__Bacteria;p__Bacteroidota;c__Bacteroidia;o__Bacteroidales;f__Bacteroidaceae;g__Bacteroides;s__Bacteroides thetaiotaomicron	2	3	4241	86	12	277	5	3839	1758	69	4841	4924	98.1366	Bacteroidota
GCA_948789235.1	33959	GCF_014058685.1	99.99	0.17	98.97	0.11	0.96	36	1	34.3344	34.5	1878390	1951416	1761	1792	37	80		21	Distal colon	Gut and Feces	d__Bacteria;p__Bacillota;c__Bacilli;o__Lactobacillales;f__Lactobacillaceae;g__Lactobacillus;s__Lactobacillus sp947171515	0	1	1770	98	0	5	0	1753	1099	33	1761	1792	99.9875	Bacillota
GCA_948579835.1	1694	GCF_002706665.1	99.86	0.15	96.59	0.44	0.73	65	1	63.328	63.5	1949024	1978157	1616	1596	49	56		8	Distal colon	Gut and Feces	d__Bacteria;p__Actinomycetota;c__Actinomycetes;o__Actinomycetales;f__Bifidobacteriaceae;g__Bifidobacterium;s__Bifidobacterium globosum	0	0	1443	90	10	39	2	1385	377	54	1616	1596	96.5033	Actinomycetota
GCA_948626125.1	818	GCF_014131755.1	99.99	2.44	99.36	0.89	0.76	85	2	42.8931	43	6441210	6304193	5081	4924	56	70	1	15	Distal colon	Gut and Feces	d__Bacteria;p__Bacteroidota;c__Bacteroidia;o__Bacteroidales;f__Bacteroidaceae;g__Bacteroides;s__Bacteroides thetaiotaomicron	0	3	4256	86	16	258	5	3873	1758	77	5081	4924	98.1007	Bacteroidota
GCA_948790485.1	818	GCF_014131755.1	99.88	2.26	98.07	0.57	0.76	56	2	42.7856	43	6382030	6304193	5043	4924	48	70	1	15	Distal colon	Gut and Feces	d__Bacteria;p__Bacteroidota;c__Bacteroidia;o__Bacteroidales;f__Bacteroidaceae;g__Bacteroides;s__Bacteroides thetaiotaomicron	2	3	4245	86	15	254	5	3874	1742	48	5043	4924	98.147	Bacteroidota
GCA_948986235.1	487175	GCF_000205025.1	87.81	5.43	93.99	1.56	0.68	567	103	48.8537	48	2406830	2831696	2307	2522	45	53		3	Distal colon	Gut and Feces	d__Bacteria;p__Pseudomonadota;c__Gammaproteobacteria;o__Burkholderiales;f__Burkholderiaceae;g__Parasutterella;s__Parasutterella excrementihominis	0	0	2000	79	13	128	5	1832	685	466	2307	2522	98.1149	Pseudomonadota
GCA_948519245.1	239935	GCF_009731575.1	100	0.31	97.96	0	0.86	72	2	55.4273	55.5	2822832	2878459	2372	2408	49	55	2	9	Distal colon	Gut and Feces	d__Bacteria;p__Verrucomicrobiota;c__Verrucomicrobiae;o__Verrucomicrobiales;f__Akkermansiaceae;g__Akkermansia;s__Akkermansia muciniphila	0	2	2136	88	9	46	1	2065	374	66	2372	2408	98.7247	Verrucomicrobiota
GCA_948597755.1	2094150	GCF_003024805.1	99.95	0.2	98.3	0.38	0.75	43	80	51.7864	51	2701599	3268790	2213	2782	35	48		4	Distal colon	Gut and Feces	d__Bacteria;p__Bacteroidota;c__Bacteroidia;o__Bacteroidales;f__Muribaculaceae;g__Duncaniella;s__Duncaniella muris	0	0	2113	75	4	67	3	2024	306	43	2213	2782	98.7536	Bacteroidota
GCA_948592305.1	1694	GCF_002706665.1	99.99	0.18	98.44	0.44	0.74	27	1	63.329	63.5	2006655	1978157	1638	1596	54	56		8	Distal colon	Gut and Feces	d__Bacteria;p__Actinomycetota;c__Actinomycetes;o__Actinomycetales;f__Bifidobacteriaceae;g__Bifidobacterium;s__Bifidobacterium globosum	0	0	1466	91	10	40	2	1410	354	27	1638	1596	96.5694	Actinomycetota
GCA_948519735.1	487175	GCF_000205025.1	99.96	0.82	100	0	0.75	71	103	48.5703	48	2681318	2831696	2400	2522	53	53		3	Distal colon	Gut and Feces	d__Bacteria;p__Pseudomonadota;c__Gammaproteobacteria;o__Burkholderiales;f__Burkholderiaceae;g__Parasutterella;s__Parasutterella excrementihominis	1	0	2195	87	8	69	2	2098	288	62	2400	2522	98.2792	Pseudomonadota
GCA_948912805.1	69824	GCF_900102365.1	80.5	1.37	84.91	0.31	0.65	372	96	28.4738	28.5	2182424	2957106	1940	2671	21	42		8	Distal colon	Gut and Feces	d__Bacteria;p__Bacillota_I;c__Bacilli_A;o__Erysipelotrichales;f__Coprobacillaceae;g__Thomasclavelia;s__Thomasclavelia cocleata	0	0	1904	71	1	146	7	1696	567	311	1940	2671	98.2546	Bacillota_I
GCA_948475185.1	487175	GCF_000205025.1	99.98	0.97	100	0	0.73	92	103	48.6325	48	2652257	2831696	2383	2522	50	53	3	3	Distal colon	Gut and Feces	d__Bacteria;p__Pseudomonadota;c__Gammaproteobacteria;o__Burkholderiales;f__Burkholderiaceae;g__Parasutterella;s__Parasutterella excrementihominis	1	0	2169	86	8	78	3	2059	322	92	2383	2522	98.3944	Pseudomonadota
GCA_948870175.1	487175	GCF_000205025.1	99.98	1.5	100	0	0.75	49	103	48.538	48	2712287	2831696	2423	2522	53	53		3	Distal colon	Gut and Feces	d__Bacteria;p__Pseudomonadota;c__Gammaproteobacteria;o__Burkholderiales;f__Burkholderiaceae;g__Parasutterella;s__Parasutterella excrementihominis	0	0	2195	87	9	71	2	2095	260	43	2423	2522	98.3281	Pseudomonadota
GCA_948716135.1	1694	GCF_002706665.1	99.99	0.16	99.78	0.44	0.75	35	1	63.2891	63.5	2029628	1978157	1657	1596	53	56		8	Distal colon	Gut and Feces	d__Bacteria;p__Actinomycetota;c__Actinomycetes;o__Actinomycetales;f__Bifidobacteriaceae;g__Bifidobacterium;s__Bifidobacterium globosum	0	0	1480	92	10	39	2	1423	359	28	1657	1596	96.4504	Actinomycetota
GCA_949001905.1	2094150	GCF_003024805.1	99.93	0.21	98.3	0.38	0.75	42	80	51.8177	51	2665580	3268790	2182	2782	31	48		4	Distal colon	Gut and Feces	d__Bacteria;p__Bacteroidota;c__Bacteroidia;o__Bacteroidales;f__Muribaculaceae;g__Duncaniella;s__Duncaniella muris	0	0	2140	76	1	76	3	2046	303	42	2182	2782	98.813	Bacteroidota
GCA_948989805.1	1694	GCF_002706665.1	99.99	0.24	99.78	0.44	0.76	32	1	62.9902	63.5	2201171	1978157	1859	1596	60	56		8	Distal colon	Gut and Feces	d__Bacteria;p__Actinomycetota;c__Actinomycetes;o__Actinomycetales;f__Bifidobacteriaceae;g__Bifidobacterium;s__Bifidobacterium globosum	0	0	1494	93	19	36	1	1434	372	27	1859	1596	96.4935	Actinomycetota
GCA_948474085.1	33959	GCF_014058685.1	99.99	0.02	98.97	0	0.96	37	1	34.3326	34.5	1877398	1951416	1759	1792	37	80		21	Distal colon	Gut and Feces	d__Bacteria;p__Bacillota;c__Bacilli;o__Lactobacillales;f__Lactobacillaceae;g__Lactobacillus;s__Lactobacillus sp947171515	0	1	1770	98	0	4	0	1755	949	35	1759	1792	99.9874	Bacillota
GCA_948809095.1	1796620	GCF_002201475.1	98.06	0	97.65	0	0.63	64	1	55.8142	54.5	3008253	3802913	2906	3817	41	54	2	6	Distal colon	Gut and Feces	d__Bacteria;p__Bacillota_A;c__Clostridia;o__Oscillospirales;f__Acutalibacteraceae;g__Acutalibacter;s__Acutalibacter muris	5	6	2967	77	-2	267	9	2477	883	60	2906	3817	97.8438	Bacillota_A
GCA_948608095.1	487175	GCF_000205025.1	99.94	0.6	100	0.63	0.69	84	103	48.8582	48	2361067	2831696	2119	2522	49	53		3	Distal colon	Gut and Feces	d__Bacteria;p__Pseudomonadota;c__Gammaproteobacteria;o__Burkholderiales;f__Burkholderiaceae;g__Parasutterella;s__Parasutterella excrementihominis	1	0	2091	82	1	104	4	1925	269	67	2119	2522	98.5907	Pseudomonadota
GCA_948733935.1	1694	GCF_002706665.1	99.99	0.23	99.78	0.44	0.76	34	1	63.0404	63.5	2244503	1978157	1922	1596	60	56		8	Distal colon	Gut and Feces	d__Bacteria;p__Actinomycetota;c__Actinomycetes;o__Actinomycetales;f__Bifidobacteriaceae;g__Bifidobacterium;s__Bifidobacterium globosum	0	0	1495	93	22	36	1	1436	374	29	1922	1596	96.4921	Actinomycetota
GCA_948966195.1	1796620	GCF_002201475.1	85.89	0.06	93.18	2.07	0.57	197	1	57.0488	54.5	2330243	3802913	2272	3817	27	54	2	6	Distal colon	Gut and Feces	d__Bacteria;p__Bacillota_A;c__Clostridia;o__Oscillospirales;f__Acutalibacteraceae;g__Acutalibacter;s__Acutalibacter muris	2	6	2465	64	-8	196	8	2077	557	173	2272	3817	98.8075	Bacillota_A
GCA_948661925.1	33959	GCF_014058685.1	99.99	0.02	98.97	0	0.94	37	1	34.4007	34.5	1842829	1951416	1732	1792	37	80		21	Distal colon	Gut and Feces	d__Bacteria;p__Bacillota;c__Bacilli;o__Lactobacillales;f__Lactobacillaceae;g__Lactobacillus;s__Lactobacillus sp947171515	1	1	1753	97	-1	16	0	1725	1173	30	1732	1792	99.9882	Bacillota
GCA_948765855.1	818	GCF_014131755.1	97.17	2.08	94.53	0.57	0.74	39	2	42.7066	43	6106299	6304193	4779	4924	54	70	1	15	Distal colon	Gut and Feces	d__Bacteria;p__Bacteroidota;c__Bacteroidia;o__Bacteroidales;f__Bacteroidaceae;g__Bacteroides;s__Bacteroides thetaiotaomicron	2	3	4169	84	12	277	5	3770	1705	31	4779	4924	98.2299	Bacteroidota
GCA_948527515.1	1796620	GCF_002201475.1	90.19	0.15	96.98	0.67	0.6	91	1	56.7092	54.5	2568906	3802913	2471	3817	40	54	2	6	Distal colon	Gut and Feces	d__Bacteria;p__Bacillota_A;c__Clostridia;o__Oscillospirales;f__Acutalibacteraceae;g__Acutalibacter;s__Acutalibacter muris	1	6	2639	69	-6	207	8	2232	628	91	2471	3817	98.6689	Bacillota_A
GCA_948665915.1	239935	GCF_009731575.1	100	0.25	97.96	0	0.86	22	2	55.6341	55.5	2664432	2878459	2229	2408	48	55		9	Distal colon	Gut and Feces	d__Bacteria;p__Verrucomicrobiota;c__Verrucomicrobiae;o__Verrucomicrobiales;f__Akkermansiaceae;g__Akkermansia;s__Akkermansia muciniphila	2	2	2134	88	4	46	2	2061	361	18	2229	2408	98.7963	Verrucomicrobiota
GCA_948908715.1	818	GCF_014131755.1	99.99	2.25	99.41	0.57	0.77	37	2	42.8392	43	6406742	6304193	5068	4924	54	70	1	15	Distal colon	Gut and Feces	d__Bacteria;p__Bacteroidota;c__Bacteroidia;o__Bacteroidales;f__Bacteroidaceae;g__Bacteroides;s__Bacteroides thetaiotaomicron	2	3	4278	86	15	253	4	3905	1770	28	5068	4924	98.1388	Bacteroidota
GCA_948640925.1	33959	GCF_014058685.1	86.28	0.62	84.4	0	0.72	138	1	34.9615	34.5	1409526	1951416	1316	1792	35	80		21	Distal colon	Gut and Feces	d__Bacteria;p__Bacillota;c__Bacilli;o__Lactobacillales;f__Lactobacillaceae;g__Lactobacillus;s__Lactobacillus sp947171515	1	1	1430	79	-8	100	7	1297	764	124	1316	1792	99.9764	Bacillota
GCA_948691395.1	33959	GCF_014058685.1	78.59	0	78.81	0	0.68	39	1	34.2428	34.5	1339238	1951416	1293	1792	18	80		21	Distal colon	Gut and Feces	d__Bacteria;p__Bacillota;c__Bacilli;o__Lactobacillales;f__Lactobacillaceae;g__Lactobacillus;s__Lactobacillus sp910589675	1	1	1398	78	-8	107	8	1269	865	34	1293	1792	99.9856	Bacillota
GCA_948572065.1	239935	GCF_009731575.1	100	0.25	97.96	0	0.87	40	2	55.5519	55.5	2723446	2878459	2279	2408	47	55		9	Distal colon	Gut and Feces	d__Bacteria;p__Verrucomicrobiota;c__Verrucomicrobiae;o__Verrucomicrobiales;f__Akkermansiaceae;g__Akkermansia;s__Akkermansia muciniphila	0	2	2135	88	6	45	1	2064	375	35	2279	2408	98.7875	Verrucomicrobiota
GCA_948577175.1	33959	GCF_014058685.1	100	0.15	98.97	0	0.96	72	1	34.3809	34.5	2012362	1951416	1923	1792	54	80		21	Distal colon	Gut and Feces	d__Bacteria;p__Bacillota;c__Bacilli;o__Lactobacillales;f__Lactobacillaceae;g__Lactobacillus;s__Lactobacillus sp947171515	0	1	1777	99	7	10	0	1752	1231	65	1923	1792	99.9855	Bacillota
GCA_948783415.1	69824	GCF_900102365.1	100	1.25	99.06	0.47	0.78	162	96	28.1663	28.5	2833554	2957106	2578	2671	24	42		8	Distal colon	Gut and Feces	d__Bacteria;p__Bacillota_I;c__Bacilli_A;o__Erysipelotrichales;f__Coprobacillaceae;g__Thomasclavelia;s__Thomasclavelia cocleata	0	0	2264	84	12	108	4	2119	508	161	2578	2671	98.214	Bacillota_I
GCA_948745145.1	33959	GCF_014058685.1	74.29	2.77	80.07	1.84	0.71	315	1	34.4137	34.5	1480909	1951416	1426	1792	16	80		21	Distal colon	Gut and Feces	d__Bacteria;p__Bacillota;c__Bacilli;o__Lactobacillales;f__Lactobacillaceae;g__Lactobacillus;s__Lactobacillus sp947171515	0	1	1420	79	0	104	7	1294	747	278	1426	1792	99.9382	Bacillota
GCA_948763095.1	1694	GCF_002706665.1	99.37	0.87	97.33	0.49	0.74	73	1	63.0418	63.5	2157472	1978157	1831	1596	56	56		8	Distal colon	Gut and Feces	d__Bacteria;p__Actinomycetota;c__Actinomycetes;o__Actinomycetales;f__Bifidobacteriaceae;g__Bifidobacterium;s__Bifidobacterium globosum	0	0	1467	91	19	43	2	1405	390	70	1831	1596	96.4668	Actinomycetota
GCA_948741245.1	487175	GCF_000205025.1	92.46	1.91	95.88	1.42	0.71	428	103	48.5391	48	2569922	2831696	2376	2522	47	53		3	Distal colon	Gut and Feces	d__Bacteria;p__Pseudomonadota;c__Gammaproteobacteria;o__Burkholderiales;f__Burkholderiaceae;g__Parasutterella;s__Parasutterella excrementihominis	0	0	2081	82	12	105	4	1935	594	367	2376	2522	98.2606	Pseudomonadota
GCA_020742495.1	1632	GCF_025311495.1	99.69	0.27	99.45	0	0.82	57	1	50.0704	49.5	1880459	2007883	1857	1911	32	61	2	15	duodenum	Gut and Feces	d__Bacteria;p__Bacillota;c__Bacilli;o__Lactobacillales;f__Lactobacillaceae;g__Limosilactobacillus;s__Limosilactobacillus oris	1	1	1714	89	7	58	3	1629	1182	57	1857	1911	98.6288	Bacillota
GCA_020741995.1	1353	GCF_021496385.1	94.43	1.17	94.72	0.38	0.78	60	3	40.9014	40.5	2961231	3488294	2753	3303	45	61	2	15	duodenum	Gut and Feces	d__Bacteria;p__Bacillota;c__Bacilli;o__Lactobacillales;f__Enterococcaceae;g__Enterococcus_D;s__Enterococcus_D gallinarum	2	2	2726	82	0	152	5	2543	538	60	2753	3303	99.2481	Bacillota
GCA_020743235.1	1601	GCF_025311475.1	97.76	0.19	98.17	0.26	0.73	53	1	42.1048	41.5	1778556	2162388	1696	2028	40	91	3	24	duodenum	Gut and Feces	d__Bacteria;p__Bacillota;c__Bacilli;o__Lactobacillales;f__Lactobacillaceae;g__Ligilactobacillus;s__Ligilactobacillus agilis	1	2	1700	83	0	79	4	1591	706	53	1696	2028	97.3215	Bacillota
GCA_020742035.1	1694	GCF_002706665.1	99.95	0.74	99.56	2.67	0.72	13	1	63.2928	63.5	2047683	1978157	1768	1596	53	56		8	duodenum	Gut and Feces	d__Bacteria;p__Actinomycetota;c__Actinomycetes;o__Actinomycetales;f__Bifidobacteriaceae;g__Bifidobacterium;s__Bifidobacterium globosum	0	0	1456	91	17	37	2	1406	336	13	1768	1596	96.2205	Actinomycetota
GCA_948803765.1	151781	GCF_024397795.1	79.09	2.71	83.35	2.68	0.51	93	3	35.8475	35.5	1256651	2038712	1222	1861	22	59		12	Faeces	Gut and Feces	d__Bacteria;p__Bacillota;c__Bacilli;o__Lactobacillales;f__Lactobacillaceae;g__Lactobacillus;s__Lactobacillus intestinalis	1	5	1242	66	-1	106	8	1080	259	79	1222	1861	96.7218	Bacillota
GCA_949005865.1	76936	GCF_001460635.1	93.96	0.07	95.35	1.31	0.89	123	1	39.0488	39	1708428	1920832	1665	1912	26	40		4	Faeces	Gut and Feces	d__Bacteria;p__Campylobacterota;c__Campylobacteria;o__Campylobacterales;f__Helicobacteraceae;g__Helicobacter_C;s__Helicobacter_C typhlonius	0	0	1734	90	-4	65	3	1649	360	102	1665	1912	99.9692	Campylobacterota
GCA_948672895.1	1694	GCF_002706665.1	100	0.17	99.06	0.53	0.73	120	1	63.3247	63.5	2109861	1978157	1755	1596	49	56		8	Faeces	Gut and Feces	d__Bacteria;p__Actinomycetota;c__Actinomycetes;o__Actinomycetales;f__Bifidobacteriaceae;g__Bifidobacterium;s__Bifidobacterium globosum	0	0	1476	92	15	48	2	1405	420	87	1755	1596	96.2644	Actinomycetota
GCA_948806695.1	248039	GCF_000487995.2	98.75	0.6	97.36	1.72	0.87	309	1	31.3273	31	2086068	2347083	1933	2145	30	42		9	Faeces	Gut and Feces	d__Bacteria;p__Deferribacterota;c__Deferribacteres;o__Deferribacterales;f__Mucispirillaceae;g__Mucispirillum;s__Mucispirillum schaedleri	0	0	1943	90	0	58	3	1821	4310	191	1933	2145	99.8895	Deferribacterota
GCA_948605495.1	2094150	GCF_003024805.1	72.28	0.04	67.85	0.38	0.52	58	80	53.4716	51	1781868	3268790	1398	2782	23	48		4	Faeces	Gut and Feces	d__Bacteria;p__Bacteroidota;c__Bacteroidia;o__Bacteroidales;f__Muribaculaceae;g__Duncaniella;s__Duncaniella muris	0	0	1503	54	-7	112	8	1364	275	58	1398	2782	98.7354	Bacteroidota
GCA_948943675.1	508451	GCF_017894345.1	79.95	0.8	84.91	3.49	0.6	157	3	33.6506	34	1708664	2041763	1742	1952	24	78	3	21	Faeces	Gut and Feces	d__Bacteria;p__Bacillota;c__Bacilli;o__Lactobacillales;f__Lactobacillaceae;g__Lactobacillus;s__Lactobacillus taiwanensis	0	3	1424	72	18	106	6	1279	447	157	1742	1952	98.0964	Bacillota
GCA_948699285.1	33959	GCF_014058685.1	99.69	0.35	97.65	0.09	0.89	204	1	34.3776	34.5	1750032	1951416	1722	1792	22	80	1	21	Faeces	Gut and Feces	d__Bacteria;p__Bacillota;c__Bacilli;o__Lactobacillales;f__Lactobacillaceae;g__Lactobacillus;s__Lactobacillus sp947171515	1	1	1688	94	1	32	1	1639	694	77	1722	1792	99.9413	Bacillota
GCA_948987885.1	239935	GCF_009731575.1	100	0.25	97.96	0	0.86	30	2	55.4884	55.5	2829274	2878459	2415	2408	49	55	1	9	Faeces	Gut and Feces	d__Bacteria;p__Verrucomicrobiota;c__Verrucomicrobiae;o__Verrucomicrobiales;f__Akkermansiaceae;g__Akkermansia;s__Akkermansia muciniphila	2	2	2172	90	10	51	2	2098	503	27	2415	2408	98.5245	Verrucomicrobiota
GCA_948889055.1	248039	GCF_000487995.2	98.37	1.7	97.36	3.5	0.92	176	1	31.1136	31	2165157	2347083	1990	2145	32	42		9	Faeces	Gut and Feces	d__Bacteria;p__Deferribacterota;c__Deferribacteres;o__Deferribacterales;f__Mucispirillaceae;g__Mucispirillum;s__Mucispirillum schaedleri	0	0	2047	95	-2	45	2	1948	4903	152	1990	2145	99.9663	Deferribacterota
GCA_949024725.1	33959	GCF_014058685.1	99.96	0.22	98.55	1	0.77	100	1	34.3326	34.5	1965285	1951416	1889	1792	31	80	1	21	Faeces	Gut and Feces	d__Bacteria;p__Bacillota;c__Bacilli;o__Lactobacillales;f__Lactobacillaceae;g__Lactobacillus;s__Lactobacillus sp910589675	0	1	1598	89	15	64	3	1510	640	74	1889	1792	97.5266	Bacillota
GCA_949009815.1	671266	GCF_000403355.2	79.58	0.12	90.32	0	0.62	29	17	64.8183	64	2277516	2955616	1840	2440	35	50		9	Faeces	Gut and Feces	d__Bacteria;p__Actinomycetota;c__Coriobacteriia;o__Coriobacteriales;f__Eggerthellaceae;g__Adlercreutzia;s__Adlercreutzia caecimuris	1	2	1789	73	2	121	6	1618	758	25	1840	2440	97.3443	Actinomycetota
GCA_948493245.1	1598	GCF_003703885.1	44.35	0.01	56.28	0	0.3	42	38	38.3646	38.5	937642	2220255	919	2041	25	62		16	Faeces	Gut and Feces	d__Bacteria;p__Bacillota;c__Bacilli;o__Lactobacillales;f__Lactobacillaceae;g__Limosilactobacillus;s__Limosilactobacillus rodentium	1	0	977	47	-6	114	12	806	144	34	919	2041	95.5181	Bacillota
GCA_949004815.1	1694	GCF_002706665.1	99.99	0.13	99.89	0.51	0.73	67	1	63.1837	63.5	2073654	1978157	1694	1596	52	56		8	Faeces	Gut and Feces	d__Bacteria;p__Actinomycetota;c__Actinomycetes;o__Actinomycetales;f__Bifidobacteriaceae;g__Bifidobacterium;s__Bifidobacterium globosum	0	0	1461	91	13	37	2	1413	338	52	1694	1596	96.1836	Actinomycetota
GCA_949086175.1	76936	GCF_001460635.1	100	0.03	99.35	1.06	0.98	23	1	38.8661	39	1878129	1920832	1851	1912	36	40	1	4	Faeces	Gut and Feces	d__Bacteria;p__Campylobacterota;c__Campylobacteria;o__Campylobacterales;f__Helicobacteraceae;g__Helicobacter_C;s__Helicobacter_C typhlonius	0	0	1900	99	-2	41	2	1841	308	19	1851	1912	99.9837	Campylobacterota
GCA_948673345.1	1598	GCF_003703885.1	94.46	0.49	95.79	0.55	0.59	62	38	38.5956	38.5	1868408	2220255	1775	2041	28	62		16	Faeces	Gut and Feces	d__Bacteria;p__Bacillota;c__Bacilli;o__Lactobacillales;f__Lactobacillaceae;g__Limosilactobacillus;s__Limosilactobacillus rodentium	0	0	1654	81	6	79	4	1556	316	59	1775	2041	95.3083	Bacillota
GCA_948503105.1	1702221	GCF_001564455.1	98.99	0.51	98.11	1.35	0.78	111	1	54.4542	54	2355038	2542486	2284	2383	51	55	6	31	Faeces	Gut and Feces	d__Bacteria;p__Bacillota_I;c__Bacilli_A;o__Erysipelotrichales;f__Erysipelotrichaceae;g__Faecalibaculum;s__Faecalibaculum rodentium	0	0	2131	89	6	54	2	2008	1499	107	2284	2383	98.332	Bacillota_I
GCA_949027865.1	239935	GCF_009731575.1	100	1.04	97.96	0.71	0.86	71	2	55.461	55.5	2819030	2878459	2400	2408	47	55	1	9	Faeces	Gut and Feces	d__Bacteria;p__Verrucomicrobiota;c__Verrucomicrobiae;o__Verrucomicrobiales;f__Akkermansiaceae;g__Akkermansia;s__Akkermansia muciniphila	2	2	2151	89	10	52	2	2071	455	49	2400	2408	98.6275	Verrucomicrobiota
GCA_948641145.1	821	GCF_000012825.1	78.72	3.79	73.45	3.01	0.47	256	1	40.6528	42	4203839	5163189	3688	4195	45	81	2	21	Faeces	Gut and Feces	d__Bacteria;p__Bacteroidota;c__Bacteroidia;o__Bacteroidales;f__Bacteroidaceae;g__Phocaeicola;s__Phocaeicola vulgatus	0	1	2711	64	26	368	9	2163	1334	248	3688	4195	98.394	Bacteroidota
GCA_948641455.1	33959	GCF_014058685.1	94.74	0.35	96.97	0.78	0.73	181	1	34.5768	34.5	1752951	1951416	1594	1792	27	80		21	Faeces	Gut and Feces	d__Bacteria;p__Bacillota;c__Bacilli;o__Lactobacillales;f__Lactobacillaceae;g__Lactobacillus;s__Lactobacillus sp947171515	0	1	1503	83	5	89	5	1393	500	161	1594	1792	97.5029	Bacillota
GCA_948547565.1	820	GCF_018292165.1	89.86	0.11	94.33	0	0.64	85	2	46.8852	46	4055819	4920161	3231	4134	32	63		12	Faeces	Gut and Feces	d__Bacteria;p__Bacteroidota;c__Bacteroidia;o__Bacteroidales;f__Bacteroidaceae;g__Bacteroides;s__Bacteroides uniformis	2	5	3045	73	5	199	6	2764	921	80	3231	4134	97.6663	Bacteroidota
GCA_948503515.1	425400	GCF_947428325.1	99.99	0.1	99.53	0.35	0.91	58	23	35.9418	36	1934491	1885133	1915	1881	36	36			Faeces	Gut and Feces	d__Bacteria;p__Campylobacterota;c__Campylobacteria;o__Campylobacterales;f__Helicobacteraceae;g__Helicobacter_C;s__Helicobacter_C japonicus	0	0	1744	92	8	28	1	1715	162	55	1915	1881	99.2173	Campylobacterota
GCA_949059735.1	239935	GCF_009731575.1	100	0.25	97.96	0	0.86	24	2	55.5909	55.5	2661202	2878459	2230	2408	47	55		9	Faeces	Gut and Feces	d__Bacteria;p__Verrucomicrobiota;c__Verrucomicrobiae;o__Verrucomicrobiales;f__Akkermansiaceae;g__Akkermansia;s__Akkermansia muciniphila	2	2	2135	88	4	46	2	2062	366	19	2230	2408	98.8316	Verrucomicrobiota
GCA_948797995.1	821	GCF_000012825.1	99.98	0.09	98.5	0.49	0.73	180	1	41.8459	42	4707226	5163189	3819	4195	54	81		21	Faeces	Gut and Feces	d__Bacteria;p__Bacteroidota;c__Bacteroidia;o__Bacteroidales;f__Bacteroidaceae;g__Phocaeicola;s__Phocaeicola vulgatus	2	1	3434	81	10	230	6	3123	1775	174	3819	4195	98.9155	Bacteroidota
GCA_949114895.1	2094150	GCF_003024805.1	80.33	0.34	82.83	0.94	0.61	103	80	52.6171	51	2074456	3268790	1678	2782	24	48		4	Faeces	Gut and Feces	d__Bacteria;p__Bacteroidota;c__Bacteroidia;o__Bacteroidales;f__Muribaculaceae;g__Duncaniella;s__Duncaniella muris	0	0	1753	63	-4	116	6	1613	320	93	1678	2782	99.2228	Bacteroidota
GCA_948960085.1	1694	GCF_002706665.1	99.99	0.67	100	0.89	0.74	31	1	63.1851	63.5	2264161	1978157	1950	1596	58	56	2	8	Faeces	Gut and Feces	d__Bacteria;p__Actinomycetota;c__Actinomycetes;o__Actinomycetales;f__Bifidobacteriaceae;g__Bifidobacterium;s__Bifidobacterium globosum	0	0	1485	93	23	39	2	1427	369	31	1950	1596	96.4737	Actinomycetota
GCA_948597335.1	1622	GCF_003288115.1	89.46	0.38	94.6	0.26	0.69	341	1	40.3873	40	1902602	2290452	1832	2208	35	65	1	19	Faeces	Gut and Feces	d__Bacteria;p__Bacillota;c__Bacilli;o__Lactobacillales;f__Lactobacillaceae;g__Ligilactobacillus;s__Ligilactobacillus murinus	0	6	1697	76	7	92	5	1509	2305	308	1832	2208	97.8619	Bacillota
GCA_948703825.1	1622	GCF_003288115.1	93.28	1.59	92.44	0.51	0.71	288	1	40.264	40	1873974	2290452	1763	2208	15	65		19	Faeces	Gut and Feces	d__Bacteria;p__Bacillota;c__Bacilli;o__Lactobacillales;f__Lactobacillaceae;g__Ligilactobacillus;s__Ligilactobacillus murinus	0	6	1676	75	4	82	4	1560	1663	272	1763	2208	98.3875	Bacillota
GCA_948820665.1	248039	GCF_000487995.2	98.51	0.59	98.28	2.59	0.86	28	1	31.1245	31	2234430	2347083	2070	2145	34	42		9	Faeces	Gut and Feces	d__Bacteria;p__Deferribacterota;c__Deferribacteres;o__Deferribacterales;f__Mucispirillaceae;g__Mucispirillum;s__Mucispirillum schaedleri	0	0	1983	92	4	46	2	1874	3784	20	2070	2145	98.8795	Deferribacterota
GCA_948522785.1	821	GCF_000012825.1	55.65	0.04	55.99	0.19	0.4	73	1	42.4792	42	2406450	5163189	1822	4195	16	81		21	Faeces	Gut and Feces	d__Bacteria;p__Bacteroidota;c__Bacteroidia;o__Bacteroidales;f__Bacteroidaceae;g__Phocaeicola;s__Phocaeicola sp948566455	1	1	2177	51	-19	326	17	1668	934	72	1822	4195	98.8311	Bacteroidota
GCA_948918705.1	1796613	GCF_001688725.2	71.13	0.24	63.51	0	0.39	65	1	41.7919	42.5	3326578	4839927	2623	4075	27	69		16	Faeces	Gut and Feces	d__Bacteria;p__Bacteroidota;c__Bacteroidia;o__Bacteroidales;f__Bacteroidaceae;g__Bacteroides;s__Bacteroides caecimuris_A	1	1	2294	56	12	282	10	1829	2112	62	2623	4075	95.9503	Bacteroidota
GCA_948802205.1	1796613	GCF_001688725.2	86.38	2.19	81.5	1.99	0.49	609	1	42.1225	42.5	4284878	4839927	3472	4075	25	69	1	16	Faeces	Gut and Feces	d__Bacteria;p__Bacteroidota;c__Bacteroidia;o__Bacteroidales;f__Bacteroidaceae;g__Bacteroides;s__Bacteroides caecimuris_A	0	1	2724	66	21	257	7	2273	2815	523	3472	4075	95.9217	Bacteroidota
GCA_948751185.1	823	GCF_018279895.1	89.38	1.94	92.13	0.8	0.68	291	2	45.529	45.5	4162224	5348976	3390	4519	32	81		21	Faeces	Gut and Feces	d__Bacteria;p__Bacteroidota;c__Bacteroidia;o__Bacteroidales;f__Tannerellaceae;g__Parabacteroides;s__Parabacteroides distasonis	4	4	3419	75	0	254	7	3020	1561	252	3390	4519	98.5764	Bacteroidota
GCA_949044425.1	823	GCF_018279895.1	77.99	3.32	83.36	2.24	0.62	927	2	44.9005	45.5	4219235	5348976	3558	4519	21	81		21	Faeces	Gut and Feces	d__Bacteria;p__Bacteroidota;c__Bacteroidia;o__Bacteroidales;f__Tannerellaceae;g__Parabacteroides;s__Parabacteroides distasonis	0	4	3166	70	11	285	8	2732	2001	684	3558	4519	97.7812	Bacteroidota
GCA_948497005.1	821	GCF_000012825.1	100	0.06	98.87	0	0.74	145	1	41.8006	42	4501342	5163189	3622	4195	36	81		21	Faeces	Gut and Feces	d__Bacteria;p__Bacteroidota;c__Bacteroidia;o__Bacteroidales;f__Bacteroidaceae;g__Phocaeicola;s__Phocaeicola vulgatus	1	1	3423	81	5	227	6	3121	1646	113	3622	4195	98.8676	Bacteroidota
GCA_948758645.1	2094150	GCF_003024805.1	87.1	3.37	88.81	0.56	0.66	183	80	52.6682	51	2435840	3268790	1959	2782	23	48	2	4	Faeces	Gut and Feces	d__Bacteria;p__Bacteroidota;c__Bacteroidia;o__Bacteroidales;f__Muribaculaceae;g__Duncaniella;s__Duncaniella muris	0	0	1889	67	3	111	5	1756	389	179	1959	2782	98.5497	Bacteroidota
GCA_948957415.1	33959	GCF_014058685.1	100	0.02	98.97	0	0.96	39	1	34.3577	34.5	1868246	1951416	1759	1792	30	80	1	21	Faeces	Gut and Feces	d__Bacteria;p__Bacillota;c__Bacilli;o__Lactobacillales;f__Lactobacillaceae;g__Lactobacillus;s__Lactobacillus sp947171515	0	1	1777	99	-1	9	0	1751	968	37	1759	1792	99.9761	Bacillota
GCA_948858175.1	671267	GCF_013358205.1	84.39	1.54	86.25	0.56	0.59	571	4	44.909	44	3831176	5630518	2924	4729	25	79	1	21	Faeces	Gut and Feces	d__Bacteria;p__Bacteroidota;c__Bacteroidia;o__Bacteroidales;f__Bacteroidaceae;g__Phocaeicola;s__Phocaeicola sartorii	0	2	3053	64	-4	329	11	2510	1039	557	2924	4729	98.9156	Bacteroidota
GCA_948692985.1	1598	GCF_003703885.1	99.19	0.75	97.81	0	0.6	60	38	38.6048	38.5	1877895	2220255	1797	2041	25	62		16	Faeces	Gut and Feces	d__Bacteria;p__Bacillota;c__Bacilli;o__Lactobacillales;f__Lactobacillaceae;g__Limosilactobacillus;s__Limosilactobacillus rodentium	2	0	1672	81	6	72	4	1579	300	58	1797	2041	95.4569	Bacillota
GCA_948942075.1	76936	GCF_001460635.1	100	0	99.35	1.06	0.88	31	1	38.898	39	1859686	1920832	1841	1912	39	40		4	Faeces	Gut and Feces	d__Bacteria;p__Campylobacterota;c__Campylobacteria;o__Campylobacterales;f__Helicobacteraceae;g__Helicobacter_C;s__Helicobacter_C typhlonius	0	0	1808	94	1	68	3	1721	348	29	1841	1912	98.938	Campylobacterota
GCA_948897415.1	239935	GCF_009731575.1	99.99	0.22	97.96	0.68	0.86	93	2	55.348	55.5	2859193	2878459	2444	2408	49	55	1	9	Faeces	Gut and Feces	d__Bacteria;p__Verrucomicrobiota;c__Verrucomicrobiae;o__Verrucomicrobiales;f__Akkermansiaceae;g__Akkermansia;s__Akkermansia muciniphila	0	2	2172	90	11	53	2	2090	526	85	2444	2408	98.5303	Verrucomicrobiota
GCA_949037825.1	818	GCF_014131755.1	99.99	3.5	99.41	1.28	0.77	53	2	42.7804	43	6661025	6304193	5355	4924	65	70	1	15	Faeces	Gut and Feces	d__Bacteria;p__Bacteroidota;c__Bacteroidia;o__Bacteroidales;f__Bacteroidaceae;g__Bacteroides;s__Bacteroides thetaiotaomicron	2	3	4276	86	20	253	4	3902	1755	44	5355	4924	98.1049	Bacteroidota
GCA_948609465.1	818	GCF_014131755.1	99.98	3.4	99.41	1.33	0.77	65	2	42.9786	43	6909612	6304193	5585	4924	54	70	1	15	Faeces	Gut and Feces	d__Bacteria;p__Bacteroidota;c__Bacteroidia;o__Bacteroidales;f__Bacteroidaceae;g__Bacteroides;s__Bacteroides thetaiotaomicron	2	3	4325	87	22	260	4	3944	1756	54	5585	4924	98.0992	Bacteroidota
GCA_949065465.1	239935	GCF_009731575.1	100	0.24	97.96	0	0.86	46	2	55.4224	55.5	2842020	2878459	2414	2408	48	55	5	9	Faeces	Gut and Feces	d__Bacteria;p__Verrucomicrobiota;c__Verrucomicrobiae;o__Verrucomicrobiales;f__Akkermansiaceae;g__Akkermansia;s__Akkermansia muciniphila	0	2	2171	90	10	49	2	2097	469	43	2414	2408	98.4465	Verrucomicrobiota
GCA_948519725.1	151781	GCF_024397795.1	75.65	0.92	79.1	0.65	0.47	84	3	35.294	35.5	1349038	2038712	1307	1861	25	59		12	Faeces	Gut and Feces	d__Bacteria;p__Bacillota;c__Bacilli;o__Lactobacillales;f__Lactobacillaceae;g__Lactobacillus;s__Lactobacillus intestinalis_A	3	5	1273	68	2	113	8	1102	230	72	1307	1861	95.5326	Bacillota
GCA_948830005.1	1598	GCF_003703885.1	98.05	0.5	98.91	0.55	0.61	95	38	38.291	38.5	2104398	2220255	2055	2041	38	62		16	Faeces	Gut and Feces	d__Bacteria;p__Bacillota;c__Bacilli;o__Lactobacillales;f__Lactobacillaceae;g__Limosilactobacillus;s__Limosilactobacillus rodentium	0	0	1723	84	16	72	3	1632	394	88	2055	2041	95.3517	Bacillota
GCA_948909325.1	239935	GCF_009731575.1	100	0.37	97.96	0.68	0.8	80	2	55.5964	55.5	2902517	2878459	2523	2408	49	55	7	9	Faeces	Gut and Feces	d__Bacteria;p__Verrucomicrobiota;c__Verrucomicrobiae;o__Verrucomicrobiales;f__Akkermansiaceae;g__Akkermansia;s__Akkermansia muciniphila	0	2	2149	89	14	55	2	2069	500	80	2523	2408	97.151	Verrucomicrobiota
GCA_948608155.1	239935	GCF_009731575.1	100	0.24	97.96	0	0.86	29	2	55.5293	55.5	2694346	2878459	2257	2408	47	55		9	Faeces	Gut and Feces	d__Bacteria;p__Verrucomicrobiota;c__Verrucomicrobiae;o__Verrucomicrobiales;f__Akkermansiaceae;g__Akkermansia;s__Akkermansia muciniphila	0	2	2133	88	5	45	1	2063	373	24	2257	2408	98.7968	Verrucomicrobiota
GCA_948712695.1	248039	GCF_000487995.2	98.96	0.54	98.28	3.45	0.87	27	1	31.1409	31	2268579	2347083	2123	2145	32	42		9	Faeces	Gut and Feces	d__Bacteria;p__Deferribacterota;c__Deferribacteres;o__Deferribacterales;f__Mucispirillaceae;g__Mucispirillum;s__Mucispirillum schaedleri	0	0	1998	93	5	44	2	1874	4046	20	2123	2145	99.2237	Deferribacterota
GCA_948738885.1	1598	GCF_003703885.1	66.99	2.34	69.44	2.37	0.38	254	38	39.403	38.5	1126718	2220255	1012	2041	15	62		16	Faeces	Gut and Feces	d__Bacteria;p__Bacillota;c__Bacilli;o__Lactobacillales;f__Lactobacillaceae;g__Limosilactobacillus;s__Limosilactobacillus rodentium	0	0	1070	52	-5	116	11	918	333	246	1012	2041	95.6946	Bacillota
GCA_948639715.1	820	GCF_018292165.1	94.03	1.42	97.64	0.93	0.65	167	2	46.9629	46	4401069	4920161	3642	4134	42	63	1	12	Faeces	Gut and Feces	d__Bacteria;p__Bacteroidota;c__Bacteroidia;o__Bacteroidales;f__Bacteroidaceae;g__Bacteroides;s__Bacteroides uniformis	3	5	3151	76	13	224	6	2824	962	117	3642	4134	97.758	Bacteroidota
GCA_948560685.1	1622	GCF_003288115.1	99.97	0.18	99.21	0.52	0.74	176	1	40.0883	40	2028825	2290452	1942	2208	43	65		19	Faeces	Gut and Feces	d__Bacteria;p__Bacillota;c__Bacilli;o__Lactobacillales;f__Lactobacillaceae;g__Ligilactobacillus;s__Ligilactobacillus murinus	0	6	1849	83	4	75	3	1659	2489	162	1942	2208	97.7684	Bacillota
GCA_948534265.1	33959	GCF_014058685.1	93.63	0.02	93.62	0.04	0.69	121	1	34.3521	34.5	1703135	1951416	1631	1792	23	80		21	Faeces	Gut and Feces	d__Bacteria;p__Bacillota;c__Bacilli;o__Lactobacillales;f__Lactobacillaceae;g__Lactobacillus;s__Lactobacillus sp947171515	2	1	1515	84	7	78	4	1405	515	90	1631	1792	97.2347	Bacillota
GCA_948485525.1	76936	GCF_001460635.1	100	0.1	99.35	0.71	0.87	34	1	38.8906	39	1896153	1920832	1879	1912	36	40		4	Faeces	Gut and Feces	d__Bacteria;p__Campylobacterota;c__Campylobacteria;o__Campylobacterales;f__Helicobacteraceae;g__Helicobacter_C;s__Helicobacter_C typhlonius	0	0	1812	94	3	60	3	1729	337	27	1879	1912	99.2462	Campylobacterota
GCA_948801435.1	1796613	GCF_001688725.2	84.45	2.83	79.69	1.56	0.47	682	1	42.3641	42.5	3710747	4839927	2858	4075	21	69		16	Faeces	Gut and Feces	d__Bacteria;p__Bacteroidota;c__Bacteroidia;o__Bacteroidales;f__Bacteroidaceae;g__Bacteroides;s__Bacteroides caecimuris_A	0	1	2533	62	11	265	9	2101	2535	606	2858	4075	96.0326	Bacteroidota
GCA_948489255.1	239935	GCF_009731575.1	100	0.24	97.96	0	0.86	38	2	55.6327	55.5	2661549	2878459	2227	2408	47	55		9	Faeces	Gut and Feces	d__Bacteria;p__Verrucomicrobiota;c__Verrucomicrobiae;o__Verrucomicrobiales;f__Akkermansiaceae;g__Akkermansia;s__Akkermansia muciniphila	2	2	2132	88	4	48	2	2059	361	25	2227	2408	98.7662	Verrucomicrobiota
GCA_948856925.1	1694	GCF_002706665.1	99.99	0.13	100	0.44	0.73	9	1	63.2319	63.5	2053869	1978157	1672	1596	54	56		8	Faeces	Gut and Feces	d__Bacteria;p__Actinomycetota;c__Actinomycetes;o__Actinomycetales;f__Bifidobacteriaceae;g__Bifidobacterium;s__Bifidobacterium globosum	0	0	1461	91	12	34	2	1417	305	8	1672	1596	96.2971	Actinomycetota
GCA_948839125.1	1622	GCF_003288115.1	99.97	0.15	99.48	0.52	0.73	105	1	40.0344	40	1956471	2290452	1900	2208	43	65	2	19	Faeces	Gut and Feces	d__Bacteria;p__Bacillota;c__Bacilli;o__Lactobacillales;f__Lactobacillaceae;g__Ligilactobacillus;s__Ligilactobacillus murinus	3	6	1871	84	1	76	4	1682	3030	100	1900	2208	97.9674	Bacillota
GCA_948998575.1	33959	GCF_014058685.1	100	0.67	99.04	1.29	0.79	103	1	34.2736	34.5	2051478	1951416	1979	1792	33	80		21	Faeces	Gut and Feces	d__Bacteria;p__Bacillota;c__Bacilli;o__Lactobacillales;f__Lactobacillaceae;g__Lactobacillus;s__Lactobacillus sp945980025	0	1	1632	91	17	64	3	1553	696	76	1979	1792	97.3689	Bacillota
GCA_949109065.1	1796646	GCF_001688845.2	77.97	0.13	60.34	0	0.58	322	1	50.9736	50	2095712	3306457	1846	2787	12	54		12	Faeces	Gut and Feces	d__Bacteria;p__Bacteroidota;c__Bacteroidia;o__Bacteroidales;f__Muribaculaceae;g__Muribaculum;s__Muribaculum intestinale	0	1	1695	60	8	122	6	1540	2195	259	1846	2787	98.4955	Bacteroidota
GCA_948497665.1	239935	GCF_009731575.1	93.88	1.42	96.15	0.71	0.83	524	2	55.866	55.5	2560644	2878459	2350	2408	44	55		9	Faeces	Gut and Feces	d__Bacteria;p__Verrucomicrobiota;c__Verrucomicrobiae;o__Verrucomicrobiales;f__Akkermansiaceae;g__Akkermansia;s__Akkermansia muciniphila	0	2	2041	84	13	69	2	1934	670	265	2350	2408	98.7241	Verrucomicrobiota
GCA_948921995.1	69824	GCF_900102365.1	100	1.15	98.11	0	0.77	170	96	28.3905	28.5	2945036	2957106	2691	2671	42	42		8	Faeces	Gut and Feces	d__Bacteria;p__Bacillota_I;c__Bacilli_A;o__Erysipelotrichales;f__Coprobacillaceae;g__Thomasclavelia;s__Thomasclavelia cocleata	0	0	2259	84	16	102	3	2115	636	168	2691	2671	98.2106	Bacillota_I
GCA_948773505.1	821	GCF_000012825.1	94.88	1	76.9	0	0.71	269	1	41.7449	42	4561672	5163189	3689	4195	24	81	1	21	Faeces	Gut and Feces	d__Bacteria;p__Bacteroidota;c__Bacteroidia;o__Bacteroidales;f__Bacteroidaceae;g__Phocaeicola;s__Phocaeicola vulgatus	0	1	3302	78	10	239	6	2973	1658	217	3689	4195	98.8624	Bacteroidota
GCA_948533875.1	1622	GCF_003288115.1	95.01	0.21	96.98	0.52	0.71	165	1	40.2023	40	1893693	2290452	1804	2208	26	65		19	Faeces	Gut and Feces	d__Bacteria;p__Bacillota;c__Bacilli;o__Lactobacillales;f__Lactobacillaceae;g__Ligilactobacillus;s__Ligilactobacillus murinus	0	6	1770	80	1	82	4	1586	2183	153	1804	2208	98.0582	Bacillota
GCA_948682495.1	1796646	GCF_001688845.2	95.59	0.04	95.66	0	0.78	97	1	51.0111	50	2624518	3306457	2132	2787	40	54	2	12	Faeces	Gut and Feces	d__Bacteria;p__Bacteroidota;c__Bacteroidia;o__Bacteroidales;f__Muribaculaceae;g__Muribaculum;s__Muribaculum intestinale	0	1	2173	77	-1	63	2	2058	3956	97	2132	2787	99.9269	Bacteroidota
GCA_949010855.1	2094150	GCF_003024805.1	88.56	0.78	92.92	1.07	0.69	241	80	52.3433	51	2379302	3268790	1941	2782	13	48		4	Faeces	Gut and Feces	d__Bacteria;p__Bacteroidota;c__Bacteroidia;o__Bacteroidales;f__Muribaculaceae;g__Duncaniella;s__Duncaniella muris	0	0	1911	68	1	79	4	1814	426	123	1941	2782	98.7555	Bacteroidota
GCA_948896755.1	1796646	GCF_001688845.2	88.51	0.01	93.96	0	0.71	72	1	51.2959	50	2521125	3306457	2029	2787	18	54		12	Faeces	Gut and Feces	d__Bacteria;p__Bacteroidota;c__Bacteroidia;o__Bacteroidales;f__Muribaculaceae;g__Muribaculum;s__Muribaculum intestinale	0	1	2045	73	0	100	4	1884	3114	72	2029	2787	98.6121	Bacteroidota
GCA_948747475.1	239935	GCF_009731575.1	100	0.29	97.96	0.68	0.79	49	2	55.5589	55.5	2723590	2878459	2338	2408	47	55		9	Faeces	Gut and Feces	d__Bacteria;p__Verrucomicrobiota;c__Verrucomicrobiae;o__Verrucomicrobiales;f__Akkermansiaceae;g__Akkermansia;s__Akkermansia muciniphila	2	2	2143	88	8	51	2	2060	417	41	2338	2408	97.0917	Verrucomicrobiota
GCA_948610005.1	1694	GCF_002706665.1	100	0.66	100	0.89	0.74	29	1	63.2736	63.5	2218359	1978157	1915	1596	56	56		8	Faeces	Gut and Feces	d__Bacteria;p__Actinomycetota;c__Actinomycetes;o__Actinomycetales;f__Bifidobacteriaceae;g__Bifidobacterium;s__Bifidobacterium globosum	0	0	1476	92	22	37	1	1422	341	25	1915	1596	96.424	Actinomycetota
GCA_948589295.1	33959	GCF_014058685.1	99.59	0.3	95.48	0	0.93	295	1	34.474	34.5	1819960	1951416	1740	1792	27	80		21	Faeces	Gut and Feces	d__Bacteria;p__Bacillota;c__Bacilli;o__Lactobacillales;f__Lactobacillaceae;g__Lactobacillus;s__Lactobacillus sp910589675	0	1	1719	95	1	38	2	1661	939	174	1740	1792	99.9621	Bacillota
GCA_948958195.1	821	GCF_000012825.1	95.16	0.71	76.03	0	0.71	336	1	41.7495	42	4516190	5163189	3668	4195	23	81	1	21	Faeces	Gut and Feces	d__Bacteria;p__Bacteroidota;c__Bacteroidia;o__Bacteroidales;f__Bacteroidaceae;g__Phocaeicola;s__Phocaeicola vulgatus	0	1	3317	79	9	240	6	2993	1738	243	3668	4195	98.8782	Bacteroidota
GCA_949095325.1	818	GCF_014131755.1	82.37	0.71	84.04	0.49	0.64	31	2	43.2238	43	5147013	6304193	3989	4924	37	70		15	Faeces	Gut and Feces	d__Bacteria;p__Bacteroidota;c__Bacteroidia;o__Bacteroidales;f__Bacteroidaceae;g__Bacteroides;s__Bacteroides thetaiotaomicron	2	3	3839	77	3	404	10	3267	1510	28	3989	4924	98.2016	Bacteroidota
GCA_948782405.1	76936	GCF_001460635.1	91.21	5.64	94.41	4.73	0.88	283	1	39.2464	39	1755598	1920832	1691	1912	35	40		4	Faeces	Gut and Feces	d__Bacteria;p__Campylobacterota;c__Campylobacteria;o__Campylobacterales;f__Helicobacteraceae;g__Helicobacter_C;s__Helicobacter_C typhlonius	0	0	1677	87	0	56	3	1606	497	279	1691	1912	99.9696	Campylobacterota
GCA_948836095.1	1622	GCF_003288115.1	99.82	0.12	98.95	0	0.84	161	1	40.035	40	1970567	2290452	1899	2208	37	65		19	Faeces	Gut and Feces	d__Bacteria;p__Bacillota;c__Bacilli;o__Lactobacillales;f__Lactobacillaceae;g__Ligilactobacillus;s__Ligilactobacillus murinus	0	6	1978	89	-4	49	2	1856	1753	140	1899	2208	99.7256	Bacillota
GCA_948490825.1	823	GCF_018279895.1	93.73	1.25	95.42	0.51	0.73	216	2	45.1734	45.5	4691591	5348976	3845	4519	45	81		21	Faeces	Gut and Feces	d__Bacteria;p__Bacteroidota;c__Bacteroidia;o__Bacteroidales;f__Tannerellaceae;g__Parabacteroides;s__Parabacteroides distasonis	0	4	3612	79	6	222	5	3278	1670	176	3845	4519	98.5266	Bacteroidota
GCA_948857195.1	823	GCF_018279895.1	88.62	1.36	94.5	3.08	0.66	752	2	45.1945	45.5	4381387	5348976	3706	4519	20	81		21	Faeces	Gut and Feces	d__Bacteria;p__Bacteroidota;c__Bacteroidia;o__Bacteroidales;f__Tannerellaceae;g__Parabacteroides;s__Parabacteroides distasonis	0	4	3410	75	7	282	7	2965	2111	511	3706	4519	97.6808	Bacteroidota
GCA_948640855.1	1622	GCF_003288115.1	99.99	0.33	99.21	0.52	0.73	177	1	40.2045	40	1993364	2290452	1891	2208	19	65		19	Faeces	Gut and Feces	d__Bacteria;p__Bacillota;c__Bacilli;o__Lactobacillales;f__Lactobacillaceae;g__Ligilactobacillus;s__Ligilactobacillus murinus	0	6	1826	82	3	74	3	1650	2417	165	1891	2208	97.9834	Bacillota
GCA_949112465.1	1694	GCF_002706665.1	99.95	1.26	99.16	0.89	0.73	232	1	63.156	63.5	2167722	1978157	1901	1596	57	56		8	Faeces	Gut and Feces	d__Bacteria;p__Actinomycetota;c__Actinomycetes;o__Actinomycetales;f__Bifidobacteriaceae;g__Bifidobacterium;s__Bifidobacterium globosum	0	0	1425	89	25	45	2	1361	549	214	1901	1596	96.325	Actinomycetota
GCA_948584405.1	1622	GCF_003288115.1	99.99	0.29	99.48	0.52	0.74	177	1	40.1887	40	2035770	2290452	1935	2208	38	65		19	Faeces	Gut and Feces	d__Bacteria;p__Bacillota;c__Bacilli;o__Lactobacillales;f__Lactobacillaceae;g__Ligilactobacillus;s__Ligilactobacillus murinus	0	6	1841	83	4	88	4	1651	2224	163	1935	2208	97.7355	Bacillota
GCA_948777245.1	1622	GCF_003288115.1	99.96	0.24	99.48	0.7	0.74	207	1	40.183	40	2050886	2290452	1974	2208	31	65		19	Faeces	Gut and Feces	d__Bacteria;p__Bacillota;c__Bacilli;o__Lactobacillales;f__Lactobacillaceae;g__Ligilactobacillus;s__Ligilactobacillus murinus	0	6	1859	84	5	81	4	1667	2629	190	1974	2208	98.0992	Bacillota
GCA_948613715.1	1622	GCF_003288115.1	92.23	1.68	95.24	0.87	0.72	344	1	40.2175	40	1914548	2290452	1921	2208	17	65	1	19	Faeces	Gut and Feces	d__Bacteria;p__Bacillota;c__Bacilli;o__Lactobacillales;f__Lactobacillaceae;g__Ligilactobacillus;s__Ligilactobacillus murinus	0	6	1772	80	7	94	4	1608	1763	173	1921	2208	98.0884	Bacillota
GCA_948529015.1	239935	GCF_009731575.1	100	0.99	97.96	1.08	0.8	115	2	55.545	55.5	3152451	2878459	2858	2408	47	55	1	9	Faeces	Gut and Feces	d__Bacteria;p__Verrucomicrobiota;c__Verrucomicrobiae;o__Verrucomicrobiales;f__Akkermansiaceae;g__Akkermansia;s__Akkermansia muciniphila	0	2	2155	89	24	52	1	2075	423	109	2858	2408	97.1434	Verrucomicrobiota
GCA_948781925.1	820	GCF_018292165.1	63.82	3.03	69.49	2.8	0.41	426	2	47.0629	46	2581490	4920161	2165	4134	13	63		12	Faeces	Gut and Feces	d__Bacteria;p__Bacteroidota;c__Bacteroidia;o__Bacteroidales;f__Bacteroidaceae;g__Bacteroides;s__Bacteroides uniformis	0	5	2138	51	1	275	12	1686	769	413	2165	4134	98.1777	Bacteroidota
GCA_948485015.1	1598	GCF_003703885.1	99.73	0.08	97.83	0	0.64	67	38	38.5182	38.5	1860247	2220255	1832	2041	38	62	1	16	Faeces	Gut and Feces	d__Bacteria;p__Bacillota;c__Bacilli;o__Lactobacillales;f__Lactobacillaceae;g__Limosilactobacillus;s__Limosilactobacillus reuteri_G	1	0	1637	80	10	74	4	1535	302	64	1832	2041	96.1404	Bacillota
GCA_948724185.1	818	GCF_014131755.1	60.26	0.41	59.18	0	0.47	22	2	43.2844	43	3559180	6304193	2650	4924	26	70	1	15	Faeces	Gut and Feces	d__Bacteria;p__Bacteroidota;c__Bacteroidia;o__Bacteroidales;f__Bacteroidaceae;g__Bacteroides;s__Bacteroides thetaiotaomicron	1	3	3036	61	-14	461	17	2288	1202	18	2650	4924	98.3627	Bacteroidota
GCA_948564375.1	821	GCF_000012825.1	99.84	0.17	97.56	0.19	0.69	164	1	42.0256	42	4350590	5163189	3522	4195	47	81	1	21	Faeces	Gut and Feces	d__Bacteria;p__Bacteroidota;c__Bacteroidia;o__Bacteroidales;f__Bacteroidaceae;g__Phocaeicola;s__Phocaeicola vulgatus	1	1	3312	78	5	265	7	2949	1589	126	3522	4195	98.8597	Bacteroidota
GCA_949099745.1	821	GCF_000012825.1	100	0.37	97.87	0	0.74	217	1	42.2428	42	5170497	5163189	4300	4195	48	81	1	21	Faeces	Gut and Feces	d__Bacteria;p__Bacteroidota;c__Bacteroidia;o__Bacteroidales;f__Bacteroidaceae;g__Phocaeicola;s__Phocaeicola vulgatus	0	1	3611	86	16	253	5	3239	1696	214	4300	4195	98.4774	Bacteroidota
GCA_948608115.1	1796613	GCF_001688725.2	48.24	0.71	51.81	0	0.39	349	1	42.287	42.5	2326854	4839927	1847	4075	6	69		16	Faeces	Gut and Feces	d__Bacteria;p__Bacteroidota;c__Bacteroidia;o__Bacteroidales;f__Bacteroidaceae;g__Bacteroides;s__Bacteroides caecimuris	0	1	2095	51	-13	289	15	1564	1720	276	1847	4075	98.2185	Bacteroidota
GCA_948750405.1	85831	GCF_024623065.1	89.07	0.08	90.71	0.19	0.64	140	195	43.5731	43	4046633	4849831	3298	4093	37	67		4	Faeces	Gut and Feces	d__Bacteria;p__Bacteroidota;c__Bacteroidia;o__Bacteroidales;f__Bacteroidaceae;g__Bacteroides;s__Bacteroides acidifaciens	2	0	2981	72	9	220	6	2675	349	137	3298	4093	98.5148	Bacteroidota
GCA_949069965.1	562	GCF_000008865.2	100	0.44	99.97	0.04	0.65	45	3	50.663	50.5	4644074	5594605	4355	5373	60	105	1	22	Faeces	Gut and Feces	d__Bacteria;p__Pseudomonadota;c__Gammaproteobacteria;o__Enterobacterales;f__Enterobacteriaceae;g__Escherichia;s__Escherichia coli	0	5	4201	78	3	272	6	3682	3933	38	4355	5373	96.5865	Pseudomonadota
GCA_949101045.1	562	GCF_000008865.2	100	0.55	99.97	0.07	0.66	125	3	50.4228	50.5	5083377	5594605	4763	5373	68	105	4	22	Faeces	Gut and Feces	d__Bacteria;p__Pseudomonadota;c__Gammaproteobacteria;o__Enterobacterales;f__Enterobacteriaceae;g__Escherichia;s__Escherichia coli	0	5	4279	79	10	275	5	3745	4156	113	4763	5373	96.3821	Pseudomonadota
GCA_948661765.1	1598	GCF_003703885.1	87.45	0.53	92.16	0.61	0.53	281	38	38.64	38.5	1770668	2220255	1678	2041	22	62		16	Faeces	Gut and Feces	d__Bacteria;p__Bacillota;c__Bacilli;o__Lactobacillales;f__Lactobacillaceae;g__Limosilactobacillus;s__Limosilactobacillus rodentium	0	0	1551	75	7	111	6	1413	470	270	1678	2041	95.1026	Bacillota
GCA_948479465.1	76936	GCF_001460635.1	94.55	0.93	95.81	0.77	0.83	158	1	38.9127	39	1788109	1920832	1811	1912	35	40		4	Faeces	Gut and Feces	d__Bacteria;p__Campylobacterota;c__Campylobacteria;o__Campylobacterales;f__Helicobacteraceae;g__Helicobacter_C;s__Helicobacter_C typhlonius	0	0	1697	88	6	72	3	1601	385	112	1811	1912	99.1767	Campylobacterota
GCA_948888845.1	248039	GCF_000487995.2	98.41	0.49	98.28	2.59	0.92	179	1	31.6378	31	2271069	2347083	2060	2145	32	42	3	9	Faeces	Gut and Feces	d__Bacteria;p__Deferribacterota;c__Deferribacteres;o__Deferribacterales;f__Mucispirillaceae;g__Mucispirillum;s__Mucispirillum schaedleri	0	0	2061	96	0	39	1	1935	5112	145	2060	2145	99.9658	Deferribacterota
GCA_949119625.1	2094151	GCF_030759015.1	83.35	0.06	88.87	0	0.64	91	1	55.4726	53	2029383	3056428	1650	2713	35	54	2	12	Faeces	Gut and Feces	d__Bacteria;p__Bacteroidota;c__Bacteroidia;o__Bacteroidales;f__Muribaculaceae;g__Paramuribaculum;s__Paramuribaculum intestinale	0	0	1686	62	-2	74	4	1597	1100	91	1650	2713	98.9561	Bacteroidota
GCA_948504675.1	1694	GCF_002706665.1	99.99	0.37	100	0.44	0.73	14	1	63.2109	63.5	2067050	1978157	1693	1596	54	56		8	Faeces	Gut and Feces	d__Bacteria;p__Actinomycetota;c__Actinomycetes;o__Actinomycetales;f__Bifidobacteriaceae;g__Bifidobacterium;s__Bifidobacterium globosum	0	0	1471	92	13	34	2	1426	330	12	1693	1596	96.2366	Actinomycetota
GCA_949117645.1	1796646	GCF_001688845.2	83.81	5.23	73.43	3.45	0.66	298	1	50.9811	50	2493142	3306457	2108	2787	17	54		12	Faeces	Gut and Feces	d__Bacteria;p__Bacteroidota;c__Bacteroidia;o__Bacteroidales;f__Muribaculaceae;g__Muribaculum;s__Muribaculum intestinale	0	1	1873	67	11	93	4	1753	2538	250	2108	2787	98.4987	Bacteroidota
GCA_949019875.1	1622	GCF_003288115.1	79.31	3.04	80.64	0.87	0.61	402	1	40.4165	40	1634599	2290452	1579	2208	15	65		19	Faeces	Gut and Feces	d__Bacteria;p__Bacillota;c__Bacilli;o__Lactobacillales;f__Lactobacillaceae;g__Ligilactobacillus;s__Ligilactobacillus murinus	0	6	1515	68	4	111	7	1348	1610	344	1579	2208	97.7727	Bacillota
GCA_948740685.1	33959	GCF_014058685.1	93.19	8.63	86.86	4.82	0.66	289	1	34.5725	34.5	2135093	1951416	2067	1792	39	80		21	Faeces	Gut and Feces	d__Bacteria;p__Bacillota;c__Bacilli;o__Lactobacillales;f__Lactobacillaceae;g__Lactobacillus;s__Lactobacillus sp947171515	0	1	1484	82	28	81	3	1362	671	289	2067	1792	97.0901	Bacillota
GCA_948675485.1	248039	GCF_000487995.2	97.7	0.66	96.98	2.59	0.92	319	1	31.1579	31	2167186	2347083	1998	2145	31	42		9	Faeces	Gut and Feces	d__Bacteria;p__Deferribacterota;c__Deferribacteres;o__Deferribacterales;f__Mucispirillaceae;g__Mucispirillum;s__Mucispirillum schaedleri	0	0	2056	95	-2	50	2	1915	5000	210	1998	2145	99.9284	Deferribacterota
GCA_948713605.1	1622	GCF_003288115.1	99.99	0.39	98.95	0.79	0.73	210	1	40.1762	40	2009270	2290452	1929	2208	25	65		19	Faeces	Gut and Feces	d__Bacteria;p__Bacillota;c__Bacilli;o__Lactobacillales;f__Lactobacillaceae;g__Ligilactobacillus;s__Ligilactobacillus murinus	0	6	1814	82	5	77	3	1642	2484	186	1929	2208	97.9033	Bacillota
GCA_948642185.1	239935	GCF_009731575.1	100	0.25	97.96	0	0.86	94	2	55.5221	55.5	2958789	2878459	2564	2408	50	55	4	9	Faeces	Gut and Feces	d__Bacteria;p__Verrucomicrobiota;c__Verrucomicrobiae;o__Verrucomicrobiales;f__Akkermansiaceae;g__Akkermansia;s__Akkermansia muciniphila	0	2	2156	89	15	49	1	2079	442	90	2564	2408	98.5989	Verrucomicrobiota
GCA_948914565.1	818	GCF_014131755.1	99.99	2.1	99.41	0.63	0.77	54	2	42.8225	43	6505211	6304193	5202	4924	57	70	1	15	Faeces	Gut and Feces	d__Bacteria;p__Bacteroidota;c__Bacteroidia;o__Bacteroidales;f__Bacteroidaceae;g__Bacteroides;s__Bacteroides thetaiotaomicron	2	3	4289	87	17	256	4	3911	1796	54	5202	4924	98.0848	Bacteroidota
GCA_949021395.1	1796652	GCF_016696765.1	95.51	6.45	93.07	1.96	0.74	394	25	44.2958	44	2494986	2887949	2230	2534	47	62		18	Faeces	Gut and Feces	d__Bacteria;p__Pseudomonadota;c__Gammaproteobacteria;o__Burkholderiales;f__Burkholderiaceae;g__Turicimonas;s__Turicimonas muris	0	0	2109	83	5	155	6	1877	1473	378	2230	2534	99.0206	Pseudomonadota
GCA_948522235.1	823	GCF_018279895.1	99.75	2.17	98.65	0.48	0.7	177	2	44.9982	45.5	4645915	5348976	3833	4519	43	81	1	21	Faeces	Gut and Feces	d__Bacteria;p__Bacteroidota;c__Bacteroidia;o__Bacteroidales;f__Tannerellaceae;g__Parabacteroides;s__Parabacteroides distasonis	2	4	3599	79	6	249	6	3231	1916	144	3833	4519	97.9091	Bacteroidota
GCA_948713315.1	214856	GCF_027677115.1	85.2	2.73	90.14	0.74	0.77	539	24	59.092	57.5	3075961	3563510	2551	2944	30	49		3	Faeces	Gut and Feces	d__Bacteria;p__Bacteroidota;c__Bacteroidia;o__Bacteroidales;f__Rikenellaceae;g__Alistipes;s__Alistipes finegoldii	0	0	2329	79	8	124	4	2155	647	439	2551	2944	98.7852	Bacteroidota
GCA_948729825.1	33959	GCF_014058685.1	95.71	1.47	96.99	1.66	0.78	149	1	34.2857	34.5	2028551	1951416	1910	1792	31	80		21	Faeces	Gut and Feces	d__Bacteria;p__Bacillota;c__Bacilli;o__Lactobacillales;f__Lactobacillaceae;g__Lactobacillus;s__Lactobacillus sp947171515	0	1	1572	87	17	70	3	1488	638	135	1910	1792	97.4238	Bacillota
GCA_948769425.1	85831	GCF_024623065.1	87.04	0.03	92.61	0.19	0.66	260	195	43.6816	43	3769062	4849831	2972	4093	25	67		4	Faeces	Gut and Feces	d__Bacteria;p__Bacteroidota;c__Bacteroidia;o__Bacteroidales;f__Bacteroidaceae;g__Bacteroides;s__Bacteroides acidifaciens	0	0	2912	71	2	211	7	2633	452	216	2972	4093	98.7642	Bacteroidota
GCA_948763275.1	328812	GCF_020091425.1	56.33	0.14	61.6	0	0.38	109	3	42.4695	43.5	3563569	7053599	2743	5720	29	77	1	18	Faeces	Gut and Feces	d__Bacteria;p__Bacteroidota;c__Bacteroidia;o__Bacteroidales;f__Tannerellaceae;g__Parabacteroides;s__Parabacteroides goldsteinii	0	0	3252	56	-18	551	20	2262	1629	101	2743	5720	97.7256	Bacteroidota
GCA_948492675.1	239935	GCF_009731575.1	100	0.4	97.96	0.68	0.79	77	2	55.539	55.5	2953525	2878459	2612	2408	48	55	3	9	Faeces	Gut and Feces	d__Bacteria;p__Verrucomicrobiota;c__Verrucomicrobiae;o__Verrucomicrobiales;f__Akkermansiaceae;g__Akkermansia;s__Akkermansia muciniphila	0	2	2150	89	17	53	2	2071	485	77	2612	2408	97.1404	Verrucomicrobiota
GCA_948545305.1	239935	GCF_009731575.1	100	0.25	97.96	0	0.86	20	2	55.6416	55.5	2660594	2878459	2229	2408	47	55		9	Faeces	Gut and Feces	d__Bacteria;p__Verrucomicrobiota;c__Verrucomicrobiae;o__Verrucomicrobiales;f__Akkermansiaceae;g__Akkermansia;s__Akkermansia muciniphila	2	2	2133	88	4	44	1	2059	345	15	2229	2408	98.7736	Verrucomicrobiota
GCA_948796365.1	821	GCF_000012825.1	100	1.86	98.87	0.77	0.74	121	1	41.7501	42	4464986	5163189	3524	4195	40	81		21	Faeces	Gut and Feces	d__Bacteria;p__Bacteroidota;c__Bacteroidia;o__Bacteroidales;f__Bacteroidaceae;g__Phocaeicola;s__Phocaeicola vulgatus	1	1	3382	80	4	210	5	3101	1864	119	3524	4195	98.8853	Bacteroidota
GCA_948796285.1	1694	GCF_002706665.1	94.31	4.17	94.31	1.04	0.68	381	1	63.4867	63.5	1942694	1978157	1674	1596	45	56		8	Faeces	Gut and Feces	d__Bacteria;p__Actinomycetota;c__Actinomycetes;o__Actinomycetales;f__Bifidobacteriaceae;g__Bifidobacterium;s__Bifidobacterium globosum	0	0	1352	84	19	60	3	1279	600	366	1674	1596	95.8507	Actinomycetota
GCA_948963645.1	239935	GCF_009731575.1	90.11	1.58	90.08	1.02	0.83	753	2	55.8621	55.5	2547333	2878459	2421	2408	35	55		9	Faeces	Gut and Feces	d__Bacteria;p__Verrucomicrobiota;c__Verrucomicrobiae;o__Verrucomicrobiales;f__Akkermansiaceae;g__Akkermansia;s__Akkermansia muciniphila	2	2	2037	84	15	73	3	1926	793	210	2421	2408	98.6784	Verrucomicrobiota
GCA_949013025.1	823	GCF_018279895.1	92.03	0.65	94.99	0	0.65	376	2	46.0713	45.5	4036998	5348976	3183	4519	39	81	1	21	Faeces	Gut and Feces	d__Bacteria;p__Bacteroidota;c__Bacteroidia;o__Bacteroidales;f__Tannerellaceae;g__Parabacteroides;s__Parabacteroides distasonis	0	4	3300	73	-3	272	8	2899	1781	361	3183	4519	98.0753	Bacteroidota
GCA_948563425.1	818	GCF_014131755.1	100	2.55	99.41	0.89	0.77	49	2	42.7879	43	6590614	6304193	5292	4924	64	70	1	15	Faeces	Gut and Feces	d__Bacteria;p__Bacteroidota;c__Bacteroidia;o__Bacteroidales;f__Bacteroidaceae;g__Bacteroides;s__Bacteroides thetaiotaomicron	2	3	4282	86	19	250	4	3918	1764	39	5292	4924	98.1314	Bacteroidota
GCA_949112155.1	2094150	GCF_003024805.1	81.92	0.81	83.24	2.26	0.6	151	80	53.188	51	2157013	3268790	1765	2782	16	48		4	Faeces	Gut and Feces	d__Bacteria;p__Bacteroidota;c__Bacteroidia;o__Bacteroidales;f__Muribaculaceae;g__Duncaniella;s__Duncaniella muris	0	0	1704	61	3	102	5	1577	368	146	1765	2782	98.7799	Bacteroidota
GCA_948933475.1	1598	GCF_003703885.1	87.2	0.53	91.8	0	0.57	65	38	38.6306	38.5	1795998	2220255	1732	2041	32	62		16	Faeces	Gut and Feces	d__Bacteria;p__Bacillota;c__Bacilli;o__Lactobacillales;f__Lactobacillaceae;g__Limosilactobacillus;s__Limosilactobacillus rodentium	1	0	1613	79	6	84	4	1506	277	62	1732	2041	95.5819	Bacillota
GCA_948661945.1	357276	GCF_013009555.1	88.64	0.85	93.61	1.13	0.68	111	1	41.5955	42	4533255	5625488	3639	4615	48	81	1	21	Faeces	Gut and Feces	d__Bacteria;p__Bacteroidota;c__Bacteroidia;o__Bacteroidales;f__Bacteroidaceae;g__Phocaeicola;s__Phocaeicola dorei	3	4	3498	75	3	293	8	3075	790	99	3639	4615	99.0658	Bacteroidota
GCA_949000025.1	239935	GCF_009731575.1	100	0.28	97.96	0	0.85	29	2	55.4888	55.5	2777431	2878459	2372	2408	49	55		9	Faeces	Gut and Feces	d__Bacteria;p__Verrucomicrobiota;c__Verrucomicrobiae;o__Verrucomicrobiales;f__Akkermansiaceae;g__Akkermansia;s__Akkermansia muciniphila	2	2	2151	89	9	51	2	2072	421	25	2372	2408	98.6169	Verrucomicrobiota
GCA_948935505.1	1871006	GCF_900130125.1	82.4	0.22	65.69	0	0.58	86	11	43.3496	43	5362305	6373337	3948	4982	33	67		8	Faeces	Gut and Feces	d__Bacteria;p__Bacteroidota;c__Bacteroidia;o__Bacteroidales;f__Bacteroidaceae;g__Bacteroides;s__Bacteroides congonensis	2	0	3701	74	6	377	9	3152	652	81	3948	4982	97.5591	Bacteroidota
GCA_948966675.1	821	GCF_000012825.1	99.98	0.06	98.5	0	0.73	187	1	41.7347	42	4560348	5163189	3678	4195	39	81	1	21	Faeces	Gut and Feces	d__Bacteria;p__Bacteroidota;c__Bacteroidia;o__Bacteroidales;f__Bacteroidaceae;g__Phocaeicola;s__Phocaeicola vulgatus	0	1	3435	81	6	227	6	3130	1790	150	3678	4195	98.8359	Bacteroidota
GCA_948654735.1	1598	GCF_003703885.1	99.97	0.43	97.57	0.54	0.65	244	38	38.4196	38.5	1929549	2220255	1913	2041	19	62		16	Faeces	Gut and Feces	d__Bacteria;p__Bacillota;c__Bacilli;o__Lactobacillales;f__Lactobacillaceae;g__Limosilactobacillus;s__Limosilactobacillus reuteri	1	0	1672	81	12	82	4	1569	404	118	1913	2041	96.1025	Bacillota
GCA_948594525.1	1598	GCF_003703885.1	99.95	0.09	98.91	0	0.66	100	38	38.4694	38.5	2011313	2220255	1956	2041	21	62		16	Faeces	Gut and Feces	d__Bacteria;p__Bacillota;c__Bacilli;o__Lactobacillales;f__Lactobacillaceae;g__Limosilactobacillus;s__Limosilactobacillus reuteri_G	1	0	1665	81	14	60	3	1586	347	91	1956	2041	95.9132	Bacillota
GCA_948739185.1	248039	GCF_000487995.2	92.83	1.01	90.03	2.59	0.79	424	1	32.0787	31	1865308	2347083	1635	2145	29	42		9	Faeces	Gut and Feces	d__Bacteria;p__Deferribacterota;c__Deferribacteres;o__Deferribacterales;f__Mucispirillaceae;g__Mucispirillum;s__Mucispirillum schaedleri	0	0	1720	80	-5	57	3	1594	3876	363	1635	2145	99.9484	Deferribacterota
GCA_948829335.1	85831	GCF_024623065.1	76.64	0.07	79.17	0.74	0.55	552	195	44.3941	43	3616683	4849831	3020	4093	29	67	1	4	Faeces	Gut and Feces	d__Bacteria;p__Bacteroidota;c__Bacteroidia;o__Bacteroidales;f__Bacteroidaceae;g__Bacteroides;s__Bacteroides acidifaciens	0	0	2629	64	12	278	9	2245	474	429	3020	4093	98.4074	Bacteroidota
GCA_948728275.1	1598	GCF_003703885.1	85.78	0.26	93.4	0	0.57	171	38	39.1107	38.5	1528585	2220255	1474	2041	17	62		16	Faeces	Gut and Feces	d__Bacteria;p__Bacillota;c__Bacilli;o__Lactobacillales;f__Lactobacillaceae;g__Limosilactobacillus;s__Limosilactobacillus reuteri	1	0	1464	71	0	103	6	1331	308	94	1474	2041	96.3508	Bacillota
GCA_949111965.1	239935	GCF_009731575.1	100	0.21	97.96	0	0.87	69	2	55.4586	55.5	2776710	2878459	2348	2408	47	55	3	9	Faeces	Gut and Feces	d__Bacteria;p__Verrucomicrobiota;c__Verrucomicrobiae;o__Verrucomicrobiales;f__Akkermansiaceae;g__Akkermansia;s__Akkermansia muciniphila	0	2	2137	88	8	44	1	2066	384	64	2348	2408	98.7973	Verrucomicrobiota
GCA_948998745.1	2094151	GCF_030759015.1	87.01	4.5	79.46	4.03	0.55	262	1	55.9506	53	1824678	3056428	1523	2713	16	54		12	Faeces	Gut and Feces	d__Bacteria;p__Bacteroidota;c__Bacteroidia;o__Bacteroidales;f__Muribaculaceae;g__Paramuribaculum;s__Paramuribaculum intestinale	0	0	1439	53	5	78	5	1347	990	165	1523	2713	99.3634	Bacteroidota
GCA_948522245.1	823	GCF_018279895.1	96.16	0.4	98	0.61	0.73	103	2	45.3769	45.5	4602212	5348976	3782	4519	44	81		21	Faeces	Gut and Feces	d__Bacteria;p__Bacteroidota;c__Bacteroidia;o__Bacteroidales;f__Tannerellaceae;g__Parabacteroides;s__Parabacteroides distasonis	4	4	3688	81	2	218	5	3294	1604	96	3782	4519	98.5533	Bacteroidota
GCA_948694535.1	1694	GCF_002706665.1	67.26	0.23	68.1	1.28	0.5	82	1	63.5207	63.5	1419876	1978157	1155	1596	33	56	1	8	Faeces	Gut and Feces	d__Bacteria;p__Actinomycetota;c__Actinomycetes;o__Actinomycetales;f__Bifidobacteriaceae;g__Bifidobacterium;s__Bifidobacterium globosum	0	0	1076	67	6	74	6	984	288	65	1155	1596	96.0347	Actinomycetota
GCA_948841295.1	76936	GCF_001460635.1	87.53	0.43	92.99	2.12	0.83	125	1	39.2154	39	1607642	1920832	1573	1912	28	40		4	Faeces	Gut and Feces	d__Bacteria;p__Campylobacterota;c__Campylobacteria;o__Campylobacterales;f__Helicobacteraceae;g__Helicobacter_C;s__Helicobacter_C typhlonius	0	0	1636	85	-4	61	3	1552	278	100	1573	1912	99.9384	Campylobacterota
GCA_949084635.1	2094150	GCF_003024805.1	82.56	0.17	72.24	0	0.65	196	80	52.9214	51	2189817	3268790	1739	2782	20	48		4	Faeces	Gut and Feces	d__Bacteria;p__Bacteroidota;c__Bacteroidia;o__Bacteroidales;f__Muribaculaceae;g__Duncaniella;s__Duncaniella muris	0	0	1762	63	-1	81	4	1657	391	112	1739	2782	98.722	Bacteroidota
GCA_948540305.1	32025	GCF_000007905.1	99.88	0.03	99.94	0.35	0.87	44	1	36.0105	36	1715815	1799146	1713	1798	34	38	1	2	Faeces	Gut and Feces	d__Bacteria;p__Campylobacterota;c__Campylobacteria;o__Campylobacterales;f__Helicobacteraceae;g__Helicobacter_C;s__Helicobacter_C hepaticus	0	0	1636	90	4	32	1	1586	311	41	1713	1798	98.7518	Campylobacterota
GCA_948588375.1	2094150	GCF_003024805.1	64.91	0.02	63.4	0	0.49	31	80	53.7383	51	1648245	3268790	1303	2782	25	48	1	4	Faeces	Gut and Feces	d__Bacteria;p__Bacteroidota;c__Bacteroidia;o__Bacteroidales;f__Muribaculaceae;g__Duncaniella;s__Duncaniella muris	0	0	1418	50	-8	115	8	1274	242	30	1303	2782	98.8146	Bacteroidota
GCA_948855105.1	239935	GCF_009731575.1	99.99	0.26	97.96	0	0.85	26	2	55.6583	55.5	2728989	2878459	2309	2408	47	55		9	Faeces	Gut and Feces	d__Bacteria;p__Verrucomicrobiota;c__Verrucomicrobiae;o__Verrucomicrobiales;f__Akkermansiaceae;g__Akkermansia;s__Akkermansia muciniphila	2	2	2100	87	9	40	1	2030	323	22	2309	2408	98.6649	Verrucomicrobiota
GCA_948681525.1	33959	GCF_014058685.1	99.99	0.11	99.22	0.39	0.78	113	1	34.2521	34.5	1866950	1951416	1766	1792	30	80		21	Faeces	Gut and Feces	d__Bacteria;p__Bacillota;c__Bacilli;o__Lactobacillales;f__Lactobacillaceae;g__Lactobacillus;s__Lactobacillus sp910589675	0	1	1607	89	9	59	3	1536	662	100	1766	1792	97.4013	Bacillota
GCA_949004195.1	1702221	GCF_001564455.1	82.15	3.22	94.34	1.35	0.72	538	1	55.1878	54	2055474	2542486	2063	2383	30	55	3	31	Faeces	Gut and Feces	d__Bacteria;p__Bacillota_I;c__Bacilli_A;o__Erysipelotrichales;f__Erysipelotrichaceae;g__Faecalibaculum;s__Faecalibaculum rodentium	0	0	1991	83	3	86	4	1797	1084	239	2063	2383	98.1709	Bacillota_I
GCA_948682535.1	425400	GCF_947428325.1	99.26	0.25	98.46	0	0.89	282	23	36.3278	36	1863779	1885133	1812	1881	42	36	20		Faeces	Gut and Feces	d__Bacteria;p__Campylobacterota;c__Campylobacteria;o__Campylobacterales;f__Helicobacteraceae;g__Helicobacter_C;s__Helicobacter_C japonicus	0	0	1676	89	7	44	2	1629	309	175	1812	1881	99.1711	Campylobacterota
GCA_949002615.1	33964	GCF_007954785.1	99.88	0.32	98.57	0	0.83	57	2	39.0102	39	1686245	1903250	1640	1878	31	69	1	12	Faeces	Gut and Feces	d__Bacteria;p__Bacillota;c__Bacilli;o__Lactobacillales;f__Lactobacillaceae;g__Leuconostoc;s__Leuconostoc citreum	0	2	1621	86	1	63	3	1547	154	26	1640	1878	99.2066	Bacillota
GCA_948537765.1	1622	GCF_003288115.1	99.99	0.72	99.48	1.57	0.74	207	1	40.1303	40	2111543	2290452	2019	2208	21	65		19	Faeces	Gut and Feces	d__Bacteria;p__Bacillota;c__Bacilli;o__Lactobacillales;f__Lactobacillaceae;g__Ligilactobacillus;s__Ligilactobacillus murinus	0	6	1858	84	7	76	3	1679	2396	192	2019	2208	97.8344	Bacillota
GCA_949067765.1	818	GCF_014131755.1	99.99	2.11	99.41	0.57	0.77	41	2	42.8228	43	6426234	6304193	5090	4924	58	70	1	15	Faeces	Gut and Feces	d__Bacteria;p__Bacteroidota;c__Bacteroidia;o__Bacteroidales;f__Bacteroidaceae;g__Bacteroides;s__Bacteroides thetaiotaomicron	2	3	4280	86	15	254	4	3909	1774	32	5090	4924	98.1092	Bacteroidota
GCA_948550275.1	248039	GCF_000487995.2	93.93	0.41	93.05	2.59	0.78	395	1	31.7695	31	1950577	2347083	1776	2145	29	42		9	Faeces	Gut and Feces	d__Bacteria;p__Deferribacterota;c__Deferribacteres;o__Deferribacterales;f__Mucispirillaceae;g__Mucispirillum;s__Mucispirillum schaedleri	0	0	1755	81	1	67	3	1624	3453	305	1776	2145	99.2197	Deferribacterota
GCA_949036185.1	60246	GCF_003364315.1	99.99	0.04	99.82	0	0.89	36	30	36.8411	36.5	1855232	1818819	1877	1815	37	37	3	3	Faeces	Gut and Feces	d__Bacteria;p__Campylobacterota;c__Campylobacteria;o__Campylobacterales;f__Helicobacteraceae;g__Helicobacter_D;s__Helicobacter_D ganmani	0	0	1732	95	7	57	3	1661	166	34	1877	1815	99.1267	Campylobacterota
GCA_949041585.1	1796646	GCF_001688845.2	83.46	0.04	83.02	0	0.66	76	1	51.5686	50	2346870	3306457	1863	2787	15	54		12	Faeces	Gut and Feces	d__Bacteria;p__Bacteroidota;c__Bacteroidia;o__Bacteroidales;f__Muribaculaceae;g__Muribaculum;s__Muribaculum intestinale	0	1	1873	67	0	101	5	1718	2816	76	1863	2787	98.6247	Bacteroidota
GCA_949065785.1	1598	GCF_003703885.1	40.91	0.11	51.72	0	0.28	36	38	38.5087	38.5	901466	2220255	919	2041	10	62		16	Faeces	Gut and Feces	d__Bacteria;p__Bacillota;c__Bacilli;o__Lactobacillales;f__Lactobacillaceae;g__Limosilactobacillus;s__Limosilactobacillus rodentium	1	0	956	46	-4	130	14	766	173	33	919	2041	95.3649	Bacillota
GCA_949056015.1	32025	GCF_000007905.1	74.65	0.64	83.39	2.3	0.66	87	1	36.1077	36	1279097	1799146	1273	1798	21	38		2	Faeces	Gut and Feces	d__Bacteria;p__Campylobacterota;c__Campylobacteria;o__Campylobacterales;f__Helicobacteraceae;g__Helicobacter_C;s__Helicobacter_C hepaticus	0	0	1278	71	0	63	4	1191	301	87	1273	1798	98.9218	Campylobacterota
GCA_948803245.1	1796613	GCF_001688725.2	84.39	0.04	83.26	1.22	0.5	159	1	42.1587	42.5	4511904	4839927	3643	4075	37	69		16	Faeces	Gut and Feces	d__Bacteria;p__Bacteroidota;c__Bacteroidia;o__Bacteroidales;f__Bacteroidaceae;g__Bacteroides;s__Bacteroides caecimuris_A	1	1	2804	68	23	255	6	2376	2901	142	3643	4075	95.9447	Bacteroidota
GCA_948992485.1	747645	GCF_003725335.1	76.64	2.55	81.22	2.42	0.67	456	64	62.9771	62.5	1867444	2479984	1666	1955	27	46	1	4	Faeces	Gut and Feces	d__Bacteria;p__Actinomycetota;c__Coriobacteriia;o__Coriobacteriales;f__Eggerthellaceae;g__Parvibacter;s__Parvibacter caecicola	0	0	1515	77	9	94	5	1392	996	332	1666	1955	98.3198	Actinomycetota
GCA_948984965.1	2094150	GCF_003024805.1	75.04	1.49	74.89	0.72	0.57	71	80	53.315	51	1951914	3268790	1544	2782	27	48		4	Faeces	Gut and Feces	d__Bacteria;p__Bacteroidota;c__Bacteroidia;o__Bacteroidales;f__Muribaculaceae;g__Duncaniella;s__Duncaniella muris	0	0	1620	58	-4	108	6	1484	306	66	1544	2782	98.6774	Bacteroidota
GCA_949088285.1	76936	GCF_001460635.1	99.99	0.03	99.35	1.06	0.88	32	1	38.901	39	1894110	1920832	1887	1912	41	40		4	Faeces	Gut and Feces	d__Bacteria;p__Campylobacterota;c__Campylobacteria;o__Campylobacterales;f__Helicobacteraceae;g__Helicobacter_C;s__Helicobacter_C typhlonius	0	0	1815	94	3	67	3	1725	322	28	1887	1912	98.9857	Campylobacterota
GCA_948934425.1	821	GCF_000012825.1	86.45	1.98	88.15	1.32	0.62	335	1	42.2843	42	4013474	5163189	3198	4195	37	81		21	Faeces	Gut and Feces	d__Bacteria;p__Bacteroidota;c__Bacteroidia;o__Bacteroidales;f__Bacteroidaceae;g__Phocaeicola;s__Phocaeicola vulgatus	2	1	3016	71	5	299	9	2612	1453	290	3198	4195	98.952	Bacteroidota
GCA_948513905.1	1598	GCF_003703885.1	88.94	2.92	96.2	1.27	0.63	285	38	38.9086	38.5	1756885	2220255	1675	2041	26	62		16	Faeces	Gut and Feces	d__Bacteria;p__Bacillota;c__Bacilli;o__Lactobacillales;f__Lactobacillaceae;g__Limosilactobacillus;s__Limosilactobacillus reuteri	0	0	1584	77	5	93	5	1458	415	249	1675	2041	96.2886	Bacillota
GCA_948473645.1	239935	GCF_009731575.1	83.29	0.96	81.23	0.34	0.72	494	2	55.8146	55.5	2336647	2878459	2192	2408	42	55	3	9	Faeces	Gut and Feces	d__Bacteria;p__Verrucomicrobiota;c__Verrucomicrobiae;o__Verrucomicrobiales;f__Akkermansiaceae;g__Akkermansia;s__Akkermansia muciniphila	1	2	1819	75	17	104	4	1679	675	475	2192	2408	98.5802	Verrucomicrobiota
GCA_948911485.1	33959	GCF_014058685.1	88.02	4.26	90.01	0.97	0.78	466	1	34.622	34.5	1561808	1951416	1550	1792	21	80		21	Faeces	Gut and Feces	d__Bacteria;p__Bacillota;c__Bacilli;o__Lactobacillales;f__Lactobacillaceae;g__Lactobacillus;s__Lactobacillus sp947171515	0	1	1510	84	2	83	5	1403	767	183	1550	1792	99.9147	Bacillota
GCA_948664265.1	1694	GCF_002706665.1	94.27	0.5	97.42	1.65	0.71	365	1	63.4111	63.5	2082591	1978157	1846	1596	59	56		8	Faeces	Gut and Feces	d__Bacteria;p__Actinomycetota;c__Actinomycetes;o__Actinomycetales;f__Bifidobacteriaceae;g__Bifidobacterium;s__Bifidobacterium globosum	0	0	1403	87	23	50	2	1333	549	263	1846	1596	96.0419	Actinomycetota
GCA_948543835.1	248039	GCF_000487995.2	98.56	0.48	98.28	2.59	0.95	130	1	31.1525	31	2316422	2347083	2115	2145	34	42	1	9	Faeces	Gut and Feces	d__Bacteria;p__Deferribacterota;c__Deferribacteres;o__Deferribacterales;f__Mucispirillaceae;g__Mucispirillum;s__Mucispirillum schaedleri	0	0	2141	99	-1	44	2	2006	5442	117	2115	2145	99.965	Deferribacterota
GCA_948794945.1	823	GCF_018279895.1	99.55	0.86	97.69	0.61	0.74	158	2	45.1821	45.5	4690886	5348976	3849	4519	44	81		21	Faeces	Gut and Feces	d__Bacteria;p__Bacteroidota;c__Bacteroidia;o__Bacteroidales;f__Tannerellaceae;g__Parabacteroides;s__Parabacteroides distasonis	0	4	3648	80	5	205	5	3324	1649	147	3849	4519	98.4819	Bacteroidota
GCA_949111485.1	33959	GCF_014058685.1	100	2.42	98.56	1.08	0.8	232	1	34.1728	34.5	2052463	1951416	1938	1792	21	80		21	Faeces	Gut and Feces	d__Bacteria;p__Bacillota;c__Bacilli;o__Lactobacillales;f__Lactobacillaceae;g__Lactobacillus;s__Lactobacillus sp910589675	0	1	1646	91	15	65	3	1551	1122	212	1938	1792	97.8586	Bacillota
GCA_948981885.1	248039	GCF_000487995.2	98.96	1	98.28	3.45	0.87	64	1	31.0044	31	2296189	2347083	2161	2145	33	42	2	9	Faeces	Gut and Feces	d__Bacteria;p__Deferribacterota;c__Deferribacteres;o__Deferribacterales;f__Mucispirillaceae;g__Mucispirillum;s__Mucispirillum schaedleri	0	0	2026	94	6	50	2	1891	4107	64	2161	2145	99.0764	Deferribacterota
GCA_948803795.1	1598	GCF_003703885.1	99.99	0.06	99.46	0.54	0.66	76	38	38.3301	38.5	1962172	2220255	1914	2041	45	62		16	Faeces	Gut and Feces	d__Bacteria;p__Bacillota;c__Bacilli;o__Lactobacillales;f__Lactobacillaceae;g__Limosilactobacillus;s__Limosilactobacillus reuteri	1	0	1690	82	11	72	3	1599	305	72	1914	2041	96.0356	Bacillota
GCA_948660365.1	151781	GCF_024397795.1	45.04	0.02	60.34	0	0.3	72	3	35.8916	35.5	806101	2038712	719	1861	10	59	1	12	Faeces	Gut and Feces	d__Bacteria;p__Bacillota;c__Bacilli;o__Lactobacillales;f__Lactobacillaceae;g__Lactobacillus;s__Lactobacillus intestinalis_A	0	5	784	42	-9	91	12	617	186	44	719	1861	96.6028	Bacillota
GCA_948531645.1	60246	GCF_003364315.1	99.98	0.08	99.82	0	0.89	57	30	36.9418	36.5	1766637	1818819	1793	1815	35	37	1	3	Faeces	Gut and Feces	d__Bacteria;p__Campylobacterota;c__Campylobacteria;o__Campylobacterales;f__Helicobacteraceae;g__Helicobacter_D;s__Helicobacter_D ganmani	0	0	1686	92	5	38	2	1628	165	52	1793	1815	99.2807	Campylobacterota
GCA_949113575.1	33959	GCF_014058685.1	99.99	0.03	98.76	0.78	0.79	152	1	34.1749	34.5	1916118	1951416	1825	1792	32	80		21	Faeces	Gut and Feces	d__Bacteria;p__Bacillota;c__Bacilli;o__Lactobacillales;f__Lactobacillaceae;g__Lactobacillus;s__Lactobacillus sp910589675	0	1	1631	91	10	73	4	1528	951	131	1825	1792	97.9188	Bacillota
GCA_948532305.1	821	GCF_000012825.1	100	0.63	98.87	0.56	0.73	119	1	41.6882	42	4545949	5163189	3623	4195	42	81		21	Faeces	Gut and Feces	d__Bacteria;p__Bacteroidota;c__Bacteroidia;o__Bacteroidales;f__Bacteroidaceae;g__Phocaeicola;s__Phocaeicola vulgatus	2	1	3395	80	6	216	5	3102	1954	117	3623	4195	98.804	Bacteroidota
GCA_949092275.1	85831	GCF_024623065.1	89.16	0.28	93.36	0.37	0.68	286	195	43.1483	43	4116224	4849831	3298	4093	43	67	1	4	Faeces	Gut and Feces	d__Bacteria;p__Bacteroidota;c__Bacteroidia;o__Bacteroidales;f__Bacteroidaceae;g__Bacteroides;s__Bacteroides acidifaciens	0	0	3100	75	6	221	6	2807	480	249	3298	4093	98.6722	Bacteroidota
GCA_948693155.1	821	GCF_000012825.1	99.92	0.03	98.39	0	0.7	95	1	41.9661	42	4201252	5163189	3314	4195	39	81		21	Faeces	Gut and Feces	d__Bacteria;p__Bacteroidota;c__Bacteroidia;o__Bacteroidales;f__Bacteroidaceae;g__Phocaeicola;s__Phocaeicola vulgatus	1	1	3299	78	0	230	6	2966	1596	92	3314	4195	98.9462	Bacteroidota
GCA_949075175.1	1622	GCF_003288115.1	99.99	0.18	99.48	0.52	0.75	152	1	40.1535	40	2056295	2290452	1989	2208	27	65	1	19	Faeces	Gut and Feces	d__Bacteria;p__Bacillota;c__Bacilli;o__Lactobacillales;f__Lactobacillaceae;g__Ligilactobacillus;s__Ligilactobacillus murinus	0	6	1912	86	3	77	3	1719	2890	130	1989	2208	97.8428	Bacillota
GCA_949037405.1	239935	GCF_009731575.1	100	0.26	97.96	0	0.86	26	2	55.5871	55.5	2672574	2878459	2258	2408	48	55		9	Faeces	Gut and Feces	d__Bacteria;p__Verrucomicrobiota;c__Verrucomicrobiae;o__Verrucomicrobiales;f__Akkermansiaceae;g__Akkermansia;s__Akkermansia muciniphila	2	2	2119	87	6	42	1	2046	382	21	2258	2408	98.7599	Verrucomicrobiota
GCA_948668525.1	239935	GCF_009731575.1	100	0.32	97.96	0.68	0.8	37	2	55.4608	55.5	2843802	2878459	2466	2408	46	55		9	Faeces	Gut and Feces	d__Bacteria;p__Verrucomicrobiota;c__Verrucomicrobiae;o__Verrucomicrobiales;f__Akkermansiaceae;g__Akkermansia;s__Akkermansia muciniphila	2	2	2160	89	12	53	2	2082	454	34	2466	2408	97.1416	Verrucomicrobiota
GCA_949055215.1	2094150	GCF_003024805.1	71.28	0.26	60.34	0	0.54	503	80	53.4635	51	1847778	3268790	1573	2782	13	48		4	Faeces	Gut and Feces	d__Bacteria;p__Bacteroidota;c__Bacteroidia;o__Bacteroidales;f__Muribaculaceae;g__Duncaniella;s__Duncaniella muris	0	0	1533	55	2	105	6	1382	567	251	1573	2782	98.6954	Bacteroidota
GCA_910585585.1	33959	GCF_014058685.1	100	0.05	99.22	0	0.8	32	1	34.3382	34.5	2012544	1951416	1921	1792	36	80		21	Faeces	Gut and Feces	d__Bacteria;p__Bacillota;c__Bacilli;o__Lactobacillales;f__Lactobacillaceae;g__Lactobacillus;s__Lactobacillus sp945980025	2	1	1657	92	13	54	2	1593	715	32	1921	1792	97.3857	Bacillota
GCA_948714545.1	328812	GCF_020091425.1	76.53	1.26	83.14	0.19	0.51	524	3	43.1531	43.5	4364413	7053599	3575	5720	31	77	1	18	Faeces	Gut and Feces	d__Bacteria;p__Bacteroidota;c__Bacteroidia;o__Bacteroidales;f__Tannerellaceae;g__Parabacteroides;s__Parabacteroides goldsteinii	0	0	3792	66	-6	522	14	2950	1774	268	3575	5720	97.9046	Bacteroidota
GCA_948921705.1	1796646	GCF_001688845.2	81.07	0.48	86.88	0.88	0.7	473	1	51.3417	50	2348747	3306457	2025	2787	13	54		12	Faeces	Gut and Feces	d__Bacteria;p__Bacteroidota;c__Bacteroidia;o__Bacteroidales;f__Muribaculaceae;g__Muribaculum;s__Muribaculum intestinale	0	1	1889	67	6	99	4	1767	2928	242	2025	2787	99.7411	Bacteroidota
GCA_949062135.1	239935	GCF_009731575.1	100	0.26	97.96	0	0.86	24	2	55.6372	55.5	2666428	2878459	2249	2408	48	55		9	Faeces	Gut and Feces	d__Bacteria;p__Verrucomicrobiota;c__Verrucomicrobiae;o__Verrucomicrobiales;f__Akkermansiaceae;g__Akkermansia;s__Akkermansia muciniphila	2	2	2119	87	5	41	1	2045	371	18	2249	2408	98.7575	Verrucomicrobiota
GCA_949004555.1	1598	GCF_003703885.1	99.86	0.51	99.45	0.55	0.61	62	38	38.5801	38.5	1926781	2220255	1851	2041	39	62		16	Faeces	Gut and Feces	d__Bacteria;p__Bacillota;c__Bacilli;o__Lactobacillales;f__Lactobacillaceae;g__Limosilactobacillus;s__Limosilactobacillus rodentium	2	0	1712	83	7	69	3	1623	372	60	1851	2041	95.4938	Bacillota
GCA_949015975.1	1796646	GCF_001688845.2	53.2	0.02	50.94	0	0.41	31	1	52.6969	50	1439547	3306457	1141	2787	12	54		12	Faeces	Gut and Feces	d__Bacteria;p__Bacteroidota;c__Bacteroidia;o__Bacteroidales;f__Muribaculaceae;g__Muribaculum;s__Muribaculum intestinale	1	1	1233	44	-8	120	10	1076	1803	31	1141	2787	98.5358	Bacteroidota
GCA_949037575.1	239935	GCF_009731575.1	99.99	0.27	97.96	0	0.86	37	2	55.4354	55.5	2775910	2878459	2360	2408	49	55	1	9	Faeces	Gut and Feces	d__Bacteria;p__Verrucomicrobiota;c__Verrucomicrobiae;o__Verrucomicrobiales;f__Akkermansiaceae;g__Akkermansia;s__Akkermansia muciniphila	2	2	2152	89	8	53	2	2071	439	32	2360	2408	98.6213	Verrucomicrobiota
GCA_948927975.1	1622	GCF_003288115.1	99.95	0.24	99.48	1.05	0.74	165	1	40.2345	40	1986003	2290452	1915	2208	40	65		19	Faeces	Gut and Feces	d__Bacteria;p__Bacillota;c__Bacilli;o__Lactobacillales;f__Lactobacillaceae;g__Ligilactobacillus;s__Ligilactobacillus murinus	0	6	1819	82	5	71	3	1659	2480	156	1915	2208	98.0013	Bacillota
GCA_949044925.1	1622	GCF_003288115.1	99.98	0.45	98.95	0.52	0.74	168	1	40.1879	40	2034124	2290452	1957	2208	43	65		19	Faeces	Gut and Feces	d__Bacteria;p__Bacillota;c__Bacilli;o__Lactobacillales;f__Lactobacillaceae;g__Ligilactobacillus;s__Ligilactobacillus murinus	0	6	1817	82	7	61	3	1672	2264	156	1957	2208	97.8401	Bacillota
GCA_948827415.1	1796646	GCF_001688845.2	86.57	1.32	94.95	1.13	0.71	123	1	51.0919	50	2568858	3306457	2062	2787	11	54		12	Faeces	Gut and Feces	d__Bacteria;p__Bacteroidota;c__Bacteroidia;o__Bacteroidales;f__Muribaculaceae;g__Muribaculum;s__Muribaculum intestinale	0	1	2002	71	2	89	4	1874	3473	121	2062	2787	98.6442	Bacteroidota
GCA_948664185.1	1622	GCF_003288115.1	99.99	0.69	99.48	0	0.74	147	1	40.156	40	2188379	2290452	2140	2208	28	65	1	19	Faeces	Gut and Feces	d__Bacteria;p__Bacillota;c__Bacilli;o__Lactobacillales;f__Lactobacillaceae;g__Ligilactobacillus;s__Ligilactobacillus murinus	0	6	1899	86	11	70	3	1716	2396	130	2140	2208	97.7672	Bacillota
GCA_948671675.1	1694	GCF_002706665.1	100	0.15	100	0.44	0.74	22	1	62.9515	63.5	2184951	1978157	1806	1596	60	56	4	8	Faeces	Gut and Feces	d__Bacteria;p__Actinomycetota;c__Actinomycetes;o__Actinomycetales;f__Bifidobacteriaceae;g__Bifidobacterium;s__Bifidobacterium globosum	0	0	1464	91	18	33	1	1423	331	22	1806	1596	96.249	Actinomycetota
GCA_948535985.1	821	GCF_000012825.1	98.65	0.03	97.83	0	0.72	107	1	41.9941	42	4232050	5163189	3342	4195	38	81		21	Faeces	Gut and Feces	d__Bacteria;p__Bacteroidota;c__Bacteroidia;o__Bacteroidales;f__Bacteroidaceae;g__Phocaeicola;s__Phocaeicola vulgatus	1	1	3321	79	0	235	7	2999	1741	107	3342	4195	99.0416	Bacteroidota
GCA_949013685.1	33959	GCF_014058685.1	93.3	0.04	95.48	0	0.74	174	1	34.4003	34.5	1658782	1951416	1557	1792	24	80	1	21	Faeces	Gut and Feces	d__Bacteria;p__Bacillota;c__Bacilli;o__Lactobacillales;f__Lactobacillaceae;g__Lactobacillus;s__Lactobacillus sp947171515	1	1	1545	86	0	76	4	1441	608	102	1557	1792	97.7561	Bacillota
GCA_948610115.1	821	GCF_000012825.1	93.17	1.35	91.62	1.32	0.7	149	1	41.9325	42	4249776	5163189	3370	4195	27	81	1	21	Faeces	Gut and Feces	d__Bacteria;p__Bacteroidota;c__Bacteroidia;o__Bacteroidales;f__Bacteroidaceae;g__Phocaeicola;s__Phocaeicola vulgatus	1	1	3251	77	3	235	6	2931	1635	139	3370	4195	98.8417	Bacteroidota
GCA_948738765.1	1622	GCF_003288115.1	99.97	0.2	99.13	0.52	0.74	186	1	40.2337	40	2043804	2290452	1965	2208	27	65		19	Faeces	Gut and Feces	d__Bacteria;p__Bacillota;c__Bacilli;o__Lactobacillales;f__Lactobacillaceae;g__Ligilactobacillus;s__Ligilactobacillus murinus	0	6	1852	83	5	80	4	1657	2376	170	1965	2208	98.0302	Bacillota
GCA_948993485.1	135569	GCF_003097575.1	100	0.23	99.25	0.35	0.74	61	2	33.1147	33	1900553	2067954	1895	2005	35	39		6	Faeces	Gut and Feces	d__Bacteria;p__Campylobacterota;c__Campylobacteria;o__Campylobacterales;f__Helicobacteraceae;g__Helicobacter_D;s__Helicobacter_D apodemus	0	0	1826	91	3	106	5	1671	762	50	1895	2005	97.1435	Campylobacterota
GCA_948956335.1	1598	GCF_003703885.1	79.86	1.95	58.62	0	0.35	240	38	39.2962	38.5	1074882	2220255	965	2041	14	62	1	16	Faeces	Gut and Feces	d__Bacteria;p__Bacillota;c__Bacilli;o__Lactobacillales;f__Lactobacillaceae;g__Limosilactobacillus;s__Limosilactobacillus rodentium	0	0	1032	50	-6	134	13	869	314	222	965	2041	95.6882	Bacillota
GCA_948746685.1	1702221	GCF_001564455.1	97.52	0.53	98.11	2.29	0.74	121	1	54.8137	54	2260884	2542486	2148	2383	53	55	3	31	Faeces	Gut and Feces	d__Bacteria;p__Bacillota_I;c__Bacilli_A;o__Erysipelotrichales;f__Erysipelotrichaceae;g__Faecalibaculum;s__Faecalibaculum rodentium	0	0	2040	85	5	65	3	1913	1603	115	2148	2383	97.8777	Bacillota_I
GCA_948831605.1	1622	GCF_003288115.1	86.59	2.41	91.52	0.52	0.72	517	1	40.1239	40	1937946	2290452	1974	2208	19	65		19	Faeces	Gut and Feces	d__Bacteria;p__Bacillota;c__Bacilli;o__Lactobacillales;f__Lactobacillaceae;g__Ligilactobacillus;s__Ligilactobacillus murinus	0	6	1819	82	7	77	3	1617	2222	208	1974	2208	97.8311	Bacillota
GCA_948771005.1	239935	GCF_009731575.1	100	0.43	97.96	0.68	0.8	64	2	55.5027	55.5	2929029	2878459	2553	2408	47	55	1	9	Faeces	Gut and Feces	d__Bacteria;p__Verrucomicrobiota;c__Verrucomicrobiae;o__Verrucomicrobiales;f__Akkermansiaceae;g__Akkermansia;s__Akkermansia muciniphila	0	2	2163	89	15	54	2	2083	464	59	2553	2408	97.0984	Verrucomicrobiota
GCA_948699965.1	33959	GCF_014058685.1	99.98	0.08	99.22	0	0.78	74	1	34.186	34.5	1955343	1951416	1873	1792	21	80		21	Faeces	Gut and Feces	d__Bacteria;p__Bacillota;c__Bacilli;o__Lactobacillales;f__Lactobacillaceae;g__Lactobacillus;s__Lactobacillus sp947171515	4	1	1612	89	13	60	3	1539	600	58	1873	1792	97.4326	Bacillota
GCA_949108395.1	1622	GCF_003288115.1	99.99	0.33	99.48	0.52	0.74	194	1	40.1775	40	2059489	2290452	1968	2208	40	65		19	Faeces	Gut and Feces	d__Bacteria;p__Bacillota;c__Bacilli;o__Lactobacillales;f__Lactobacillaceae;g__Ligilactobacillus;s__Ligilactobacillus murinus	0	6	1858	84	5	82	4	1673	2449	180	1968	2208	97.8698	Bacillota
GCA_948704765.1	239935	GCF_009731575.1	100	1.57	97.96	0	0.86	34	2	55.7968	55.5	2644046	2878459	2217	2408	48	55	1	9	Faeces	Gut and Feces	d__Bacteria;p__Verrucomicrobiota;c__Verrucomicrobiae;o__Verrucomicrobiales;f__Akkermansiaceae;g__Akkermansia;s__Akkermansia muciniphila	2	2	2116	87	4	42	1	2043	362	30	2217	2408	98.8477	Verrucomicrobiota
GCA_948496905.1	821	GCF_000012825.1	99.98	0.02	98.45	0	0.72	101	1	41.7805	42	4347088	5163189	3470	4195	37	81		21	Faeces	Gut and Feces	d__Bacteria;p__Bacteroidota;c__Bacteroidia;o__Bacteroidales;f__Bacteroidaceae;g__Phocaeicola;s__Phocaeicola vulgatus	1	1	3355	79	3	228	6	3026	1741	98	3470	4195	98.857	Bacteroidota
GCA_948851775.1	2094150	GCF_003024805.1	75.62	0.15	73.21	0.5	0.54	57	80	53.3399	51	1889970	3268790	1504	2782	28	48		4	Faeces	Gut and Feces	d__Bacteria;p__Bacteroidota;c__Bacteroidia;o__Bacteroidales;f__Muribaculaceae;g__Duncaniella;s__Duncaniella muris	0	0	1572	56	-4	110	7	1437	303	49	1504	2782	98.7874	Bacteroidota
GCA_948704405.1	1622	GCF_003288115.1	95.07	0.62	96.68	0.87	0.7	381	1	40.3922	40	1902979	2290452	1794	2208	24	65		19	Faeces	Gut and Feces	d__Bacteria;p__Bacillota;c__Bacilli;o__Lactobacillales;f__Lactobacillaceae;g__Ligilactobacillus;s__Ligilactobacillus murinus	0	6	1705	77	4	85	4	1535	2009	338	1794	2208	97.9297	Bacillota
GCA_948674375.1	239935	GCF_009731575.1	99.38	0.98	97.28	0.68	0.79	54	2	55.5221	55.5	2772571	2878459	2410	2408	44	55		9	Faeces	Gut and Feces	d__Bacteria;p__Verrucomicrobiota;c__Verrucomicrobiae;o__Verrucomicrobiales;f__Akkermansiaceae;g__Akkermansia;s__Akkermansia muciniphila	2	2	2138	88	11	56	2	2057	467	50	2410	2408	97.0809	Verrucomicrobiota
GCA_949111235.1	1796646	GCF_001688845.2	69.29	0.58	59.95	0	0.56	465	1	51.4538	50	2009912	3306457	1747	2787	15	54		12	Faeces	Gut and Feces	d__Bacteria;p__Bacteroidota;c__Bacteroidia;o__Bacteroidales;f__Muribaculaceae;g__Muribaculum;s__Muribaculum intestinale	0	1	1572	56	10	109	6	1423	2045	428	1747	2787	98.6077	Bacteroidota
GCA_948914865.1	821	GCF_000012825.1	99.99	0.56	98.5	0.44	0.71	105	1	41.7373	42	4690511	5163189	3844	4195	56	81	1	21	Faeces	Gut and Feces	d__Bacteria;p__Bacteroidota;c__Bacteroidia;o__Bacteroidales;f__Bacteroidaceae;g__Phocaeicola;s__Phocaeicola vulgatus	2	1	3432	81	10	265	6	3060	1707	105	3844	4195	98.839	Bacteroidota
GCA_948675175.1	151781	GCF_024397795.1	79.51	3.73	75.42	2.43	0.53	310	3	35.5113	35.5	1526414	2038712	1428	1861	14	59		12	Faeces	Gut and Feces	d__Bacteria;p__Bacillota;c__Bacilli;o__Lactobacillales;f__Lactobacillaceae;g__Lactobacillus;s__Lactobacillus intestinalis	0	5	1324	71	7	108	7	1175	472	294	1428	1861	95.7061	Bacillota
GCA_948598075.1	239935	GCF_009731575.1	83.57	3.12	91.19	2.58	0.79	622	2	56.1018	55.5	2433102	2878459	2342	2408	44	55		9	Faeces	Gut and Feces	d__Bacteria;p__Verrucomicrobiota;c__Verrucomicrobiae;o__Verrucomicrobiales;f__Akkermansiaceae;g__Akkermansia;s__Akkermansia muciniphila	0	2	1935	80	17	90	3	1805	851	618	2342	2408	98.5985	Verrucomicrobiota
GCA_948579575.1	1871006	GCF_900130125.1	87.75	3.18	87.32	2.49	0.63	332	11	43.184	43	5819581	6373337	4279	4982	23	67		8	Faeces	Gut and Feces	d__Bacteria;p__Bacteroidota;c__Bacteroidia;o__Bacteroidales;f__Bacteroidaceae;g__Bacteroides;s__Bacteroides congonensis	2	0	3840	77	10	326	7	3382	885	305	4279	4982	97.5706	Bacteroidota
GCA_948751745.1	2094151	GCF_030759015.1	74.56	4.96	73.56	3.38	0.53	224	1	55.9893	53	1824038	3056428	1514	2713	14	54		12	Faeces	Gut and Feces	d__Bacteria;p__Bacteroidota;c__Bacteroidia;o__Bacteroidales;f__Muribaculaceae;g__Paramuribaculum;s__Paramuribaculum intestinale	0	0	1417	52	6	81	5	1311	887	181	1514	2713	98.9651	Bacteroidota
GCA_949013355.1	818	GCF_014131755.1	64.25	0.37	66.3	0	0.52	25	2	43.2152	43	3918508	6304193	2970	4924	31	70	3	15	Faeces	Gut and Feces	d__Bacteria;p__Bacteroidota;c__Bacteroidia;o__Bacteroidales;f__Bacteroidaceae;g__Bacteroides;s__Bacteroides thetaiotaomicron	2	3	3284	66	-10	477	16	2567	1294	22	2970	4924	98.3848	Bacteroidota
GCA_948494405.1	1622	GCF_003288115.1	99.89	1.75	98.95	1.09	0.77	201	1	40.084	40	2096796	2290452	2016	2208	23	65		19	Faeces	Gut and Feces	d__Bacteria;p__Bacillota;c__Bacilli;o__Lactobacillales;f__Lactobacillaceae;g__Ligilactobacillus;s__Ligilactobacillus murinus	0	6	1881	85	6	65	3	1728	1946	174	2016	2208	98.1375	Bacillota
GCA_949033755.1	1622	GCF_003288115.1	99.98	0.27	99.48	0.65	0.74	213	1	40.1242	40	2070336	2290452	1989	2208	28	65		19	Faeces	Gut and Feces	d__Bacteria;p__Bacillota;c__Bacilli;o__Lactobacillales;f__Lactobacillaceae;g__Ligilactobacillus;s__Ligilactobacillus murinus	0	6	1875	84	5	79	3	1676	2342	195	1989	2208	97.7506	Bacillota
GCA_948665705.1	214856	GCF_027677115.1	83.52	2.63	90.68	1.44	0.74	727	24	59.3657	57.5	2893124	3563510	2405	2944	31	49		3	Faeces	Gut and Feces	d__Bacteria;p__Bacteroidota;c__Bacteroidia;o__Bacteroidales;f__Rikenellaceae;g__Alistipes;s__Alistipes finegoldii	0	0	2202	74	8	130	5	2027	835	615	2405	2944	98.8103	Bacteroidota
GCA_948711625.1	76936	GCF_001460635.1	99.99	0	99.35	0.71	0.88	138	1	38.754	39	2064739	1920832	1997	1912	38	40	6	4	Faeces	Gut and Feces	d__Bacteria;p__Campylobacterota;c__Campylobacteria;o__Campylobacterales;f__Helicobacteraceae;g__Helicobacter_C;s__Helicobacter_C typhlonius	0	0	1802	94	9	67	3	1715	354	125	1997	1912	99.0771	Campylobacterota
GCA_948834435.1	85831	GCF_024623065.1	93.26	0.09	96.96	0.07	0.69	263	195	43.4081	43	4034179	4849831	3230	4093	40	67	1	4	Faeces	Gut and Feces	d__Bacteria;p__Bacteroidota;c__Bacteroidia;o__Bacteroidales;f__Bacteroidaceae;g__Bacteroides;s__Bacteroides acidifaciens	2	0	3079	75	4	191	5	2807	492	213	3230	4093	98.6329	Bacteroidota
GCA_948712255.1	1598	GCF_003703885.1	89.99	1.21	94.84	0.18	0.64	395	38	38.2865	38.5	1925689	2220255	1915	2041	23	62	1	16	Faeces	Gut and Feces	d__Bacteria;p__Bacillota;c__Bacilli;o__Lactobacillales;f__Lactobacillaceae;g__Limosilactobacillus;s__Limosilactobacillus reuteri	1	0	1647	80	13	96	5	1526	494	163	1915	2041	96.1718	Bacillota
GCA_948794215.1	1598	GCF_003703885.1	83.58	4.57	85.84	2.58	0.53	294	38	38.6704	38.5	1710183	2220255	1604	2041	19	62		16	Faeces	Gut and Feces	d__Bacteria;p__Bacillota;c__Bacilli;o__Lactobacillales;f__Lactobacillaceae;g__Limosilactobacillus;s__Limosilactobacillus rodentium	0	0	1478	72	7	95	5	1356	441	281	1604	2041	95.3851	Bacillota
GCA_948966755.1	1796620	GCF_002201475.1	98.89	0.59	97.65	0	0.6	46	1	56.4015	54.5	2565539	3802913	2450	3817	41	54	2	6	Faeces	Gut and Feces	d__Bacteria;p__Bacillota_A;c__Clostridia;o__Oscillospirales;f__Acutalibacteraceae;g__Acutalibacter;s__Acutalibacter muris	1	6	2749	72	-12	236	9	2251	591	41	2450	3817	98.6309	Bacillota_A
GCA_948567365.1	239935	GCF_009731575.1	100	0.51	97.96	0	0.86	136	2	55.1303	55.5	3139106	2878459	2739	2408	63	55	12	9	Faeces	Gut and Feces	d__Bacteria;p__Verrucomicrobiota;c__Verrucomicrobiae;o__Verrucomicrobiales;f__Akkermansiaceae;g__Akkermansia;s__Akkermansia muciniphila	0	2	2156	89	21	53	1	2079	489	128	2739	2408	98.5992	Verrucomicrobiota
GCA_948495635.1	1796620	GCF_002201475.1	92.48	0.55	95.19	0.11	0.58	109	1	56.3085	54.5	2576611	3802913	2479	3817	36	54	2	6	Faeces	Gut and Feces	d__Bacteria;p__Bacillota_A;c__Clostridia;o__Oscillospirales;f__Acutalibacteraceae;g__Acutalibacter;s__Acutalibacter muris	1	6	2723	71	-9	253	10	2246	639	81	2479	3817	98.4343	Bacillota_A
GCA_948826795.1	1598	GCF_003703885.1	99.61	0.2	95.11	0.54	0.64	63	38	38.4515	38.5	1849197	2220255	1820	2041	36	62		16	Faeces	Gut and Feces	d__Bacteria;p__Bacillota;c__Bacilli;o__Lactobacillales;f__Lactobacillaceae;g__Limosilactobacillus;s__Limosilactobacillus reuteri	1	0	1630	79	10	73	4	1535	269	63	1820	2041	96.1412	Bacillota
GCA_948736855.1	1622	GCF_003288115.1	99.93	0.2	99.21	0.1	0.72	191	1	40.2833	40	1951998	2290452	1889	2208	21	65		19	Faeces	Gut and Feces	d__Bacteria;p__Bacillota;c__Bacilli;o__Lactobacillales;f__Lactobacillaceae;g__Ligilactobacillus;s__Ligilactobacillus murinus	0	6	1790	81	5	78	4	1630	2282	172	1889	2208	97.9788	Bacillota
GCA_948795525.1	820	GCF_018292165.1	89.99	1.85	94.68	0.56	0.65	390	2	46.6688	46	4267377	4920161	3565	4134	21	63		12	Faeces	Gut and Feces	d__Bacteria;p__Bacteroidota;c__Bacteroidia;o__Bacteroidales;f__Bacteroidaceae;g__Bacteroides;s__Bacteroides uniformis	0	5	3090	74	13	217	6	2786	1114	139	3565	4134	97.5263	Bacteroidota
GCA_949072315.1	1796646	GCF_001688845.2	86.84	0.02	92.17	0	0.71	58	1	51.2359	50	2524366	3306457	2050	2787	26	54	1	12	Faeces	Gut and Feces	d__Bacteria;p__Bacteroidota;c__Bacteroidia;o__Bacteroidales;f__Muribaculaceae;g__Muribaculum;s__Muribaculum intestinale	1	1	2027	72	1	89	4	1895	2761	57	2050	2787	98.5301	Bacteroidota
GCA_948647635.1	33959	GCF_014058685.1	89.01	3.02	90.42	2.8	0.64	342	1	34.789	34.5	1535183	1951416	1454	1792	26	80		21	Faeces	Gut and Feces	d__Bacteria;p__Bacillota;c__Bacilli;o__Lactobacillales;f__Lactobacillaceae;g__Lactobacillus;s__Lactobacillus sp947171515	0	1	1412	78	2	108	7	1267	565	286	1454	1792	97.3857	Bacillota
GCA_948806555.1	2094150	GCF_003024805.1	86.37	0.11	89.3	1.26	0.65	155	80	52.7099	51	2200906	3268790	1738	2782	12	48		4	Faeces	Gut and Feces	d__Bacteria;p__Bacteroidota;c__Bacteroidia;o__Bacteroidales;f__Muribaculaceae;g__Duncaniella;s__Duncaniella muris	0	0	1784	64	-2	93	5	1671	369	152	1738	2782	98.8088	Bacteroidota
GCA_948777695.1	248039	GCF_000487995.2	98.87	0.52	98.22	2.59	0.93	146	1	31.3985	31	2235325	2347083	2035	2145	32	42		9	Faeces	Gut and Feces	d__Bacteria;p__Deferribacterota;c__Deferribacteres;o__Deferribacterales;f__Mucispirillaceae;g__Mucispirillum;s__Mucispirillum schaedleri	0	0	2064	96	-1	38	1	1963	4850	122	2035	2145	99.9673	Deferribacterota
GCA_949053505.1	248039	GCF_000487995.2	99.23	0.55	97.41	3.45	0.87	37	1	31.097	31	2281571	2347083	2138	2145	33	42		9	Faeces	Gut and Feces	d__Bacteria;p__Deferribacterota;c__Deferribacteres;o__Deferribacterales;f__Mucispirillaceae;g__Mucispirillum;s__Mucispirillum schaedleri	0	0	2021	94	5	49	2	1882	4105	26	2138	2145	99.1513	Deferribacterota
GCA_948830585.1	328812	GCF_020091425.1	80.04	2.05	79.71	0.19	0.54	1159	3	43.5909	43.5	4696540	7053599	3808	5720	37	77		18	Faeces	Gut and Feces	d__Bacteria;p__Bacteroidota;c__Bacteroidia;o__Bacteroidales;f__Tannerellaceae;g__Parabacteroides;s__Parabacteroides goldsteinii	0	0	3836	67	0	549	14	2984	2840	936	3808	5720	97.6436	Bacteroidota
GCA_948754025.1	1796646	GCF_001688845.2	84.59	1.15	81.19	0	0.71	170	1	51.0978	50	2509936	3306457	2053	2787	24	54		12	Faeces	Gut and Feces	d__Bacteria;p__Bacteroidota;c__Bacteroidia;o__Bacteroidales;f__Muribaculaceae;g__Muribaculum;s__Muribaculum intestinale	0	1	1994	71	2	84	4	1859	2870	159	2053	2787	98.5872	Bacteroidota
GCA_949036295.1	2094151	GCF_030759015.1	78.45	0.34	75.34	0.38	0.56	105	1	55.752	53	1763927	3056428	1436	2713	7	54		12	Faeces	Gut and Feces	d__Bacteria;p__Bacteroidota;c__Bacteroidia;o__Bacteroidales;f__Muribaculaceae;g__Paramuribaculum;s__Paramuribaculum intestinale	0	0	1479	54	-2	77	5	1386	1071	77	1436	2713	98.8448	Bacteroidota
GCA_948888105.1	329854	GCF_000172175.1	77.74	5.23	77.24	2.25	0.56	63	8	43.0496	43	4673874	6052596	3477	4709	31	61		11	Faeces	Gut and Feces	d__Bacteria;p__Bacteroidota;c__Bacteroidia;o__Bacteroidales;f__Bacteroidaceae;g__Bacteroides;s__Bacteroides intestinalis	3	3	3373	71	2	397	11	2784	731	60	3477	4709	97.4708	Bacteroidota
GCA_948895925.1	2094150	GCF_003024805.1	86.4	0.05	88.3	0.38	0.66	69	80	52.7492	51	2282158	3268790	1844	2782	25	48		4	Faeces	Gut and Feces	d__Bacteria;p__Bacteroidota;c__Bacteroidia;o__Bacteroidales;f__Muribaculaceae;g__Duncaniella;s__Duncaniella muris	0	0	1908	68	-3	99	5	1778	325	64	1844	2782	99.2108	Bacteroidota
GCA_948803995.1	76936	GCF_001460635.1	99.99	0	98.65	0.71	0.93	122	1	39.1609	39	1797727	1920832	1757	1912	33	40		4	Faeces	Gut and Feces	d__Bacteria;p__Campylobacterota;c__Campylobacteria;o__Campylobacterales;f__Helicobacteraceae;g__Helicobacter_C;s__Helicobacter_C typhlonius	0	0	1804	94	-2	50	2	1741	311	114	1757	1912	99.9526	Campylobacterota
GCA_949082955.1	239935	GCF_009731575.1	100	0.31	97.96	0.68	0.8	21	2	55.4477	55.5	2770642	2878459	2386	2408	46	55		9	Faeces	Gut and Feces	d__Bacteria;p__Verrucomicrobiota;c__Verrucomicrobiae;o__Verrucomicrobiales;f__Akkermansiaceae;g__Akkermansia;s__Akkermansia muciniphila	2	2	2157	89	9	54	2	2079	456	18	2386	2408	97.1245	Verrucomicrobiota
GCA_948563275.1	820	GCF_018292165.1	99.72	0.82	98.7	1.36	0.65	95	2	46.8544	46	4200115	4920161	3402	4134	50	63	4	12	Faeces	Gut and Feces	d__Bacteria;p__Bacteroidota;c__Bacteroidia;o__Bacteroidales;f__Bacteroidaceae;g__Bacteroides;s__Bacteroides uniformis	2	5	3179	76	6	211	6	2871	989	95	3402	4134	97.575	Bacteroidota
GCA_948730355.1	239935	GCF_009731575.1	90.59	2.11	92.82	0.68	0.73	418	2	55.8765	55.5	2484003	2878459	2277	2408	37	55		9	Faeces	Gut and Feces	d__Bacteria;p__Verrucomicrobiota;c__Verrucomicrobiae;o__Verrucomicrobiales;f__Akkermansiaceae;g__Akkermansia;s__Akkermansia muciniphila	0	2	1984	82	12	73	3	1875	654	345	2277	2408	97.1973	Verrucomicrobiota
GCA_948685705.1	1598	GCF_003703885.1	99.75	0.2	97.81	0.55	0.59	59	38	38.4698	38.5	1914074	2220255	1858	2041	38	62		16	Faeces	Gut and Feces	d__Bacteria;p__Bacillota;c__Bacilli;o__Lactobacillales;f__Lactobacillaceae;g__Limosilactobacillus;s__Limosilactobacillus rodentium	3	0	1676	82	9	83	4	1574	307	55	1858	2041	95.2564	Bacillota
GCA_948618205.1	821	GCF_000012825.1	92.45	0.06	93.65	0.19	0.62	210	1	42.4321	42	3459209	5163189	2746	4195	22	81		21	Faeces	Gut and Feces	d__Bacteria;p__Bacteroidota;c__Bacteroidia;o__Bacteroidales;f__Bacteroidaceae;g__Phocaeicola;s__Phocaeicola vulgatus	0	1	3008	71	-9	284	10	2592	673	159	2746	4195	99.1839	Bacteroidota
GCA_948890195.1	1622	GCF_003288115.1	86.83	2.07	86.93	0.63	0.71	395	1	39.9242	40	1943570	2290452	1865	2208	25	65	2	19	Faeces	Gut and Feces	d__Bacteria;p__Bacillota;c__Bacilli;o__Lactobacillales;f__Lactobacillaceae;g__Ligilactobacillus;s__Ligilactobacillus murinus	0	6	1756	79	5	103	5	1557	2162	355	1865	2208	98.2908	Bacillota
GCA_948501115.1	239935	GCF_009731575.1	100	0.23	97.96	0	0.85	25	2	55.5016	55.5	2783440	2878459	2373	2408	50	55		9	Faeces	Gut and Feces	d__Bacteria;p__Verrucomicrobiota;c__Verrucomicrobiae;o__Verrucomicrobiales;f__Akkermansiaceae;g__Akkermansia;s__Akkermansia muciniphila	2	2	2166	89	8	49	2	2092	431	23	2373	2408	98.5303	Verrucomicrobiota
GCA_948618185.1	33959	GCF_014058685.1	91.49	0.04	94.99	0.13	0.66	296	1	34.6883	34.5	1611069	1951416	1515	1792	20	80		21	Faeces	Gut and Feces	d__Bacteria;p__Bacillota;c__Bacilli;o__Lactobacillales;f__Lactobacillaceae;g__Lactobacillus;s__Lactobacillus sp947171515	0	1	1447	80	4	91	6	1316	495	232	1515	1792	97.2962	Bacillota
GCA_949098005.1	2094151	GCF_030759015.1	84.22	3.15	92.35	1.51	0.64	140	1	55.4972	53	2005040	3056428	1667	2713	29	54		12	Faeces	Gut and Feces	d__Bacteria;p__Bacteroidota;c__Bacteroidia;o__Bacteroidales;f__Muribaculaceae;g__Paramuribaculum;s__Paramuribaculum intestinale	0	0	1683	62	0	71	4	1601	1097	115	1667	2713	99.6548	Bacteroidota
GCA_948871125.1	1598	GCF_003703885.1	94.12	0.24	96.86	0.18	0.61	285	38	38.5564	38.5	1872134	2220255	1872	2041	28	62	1	16	Faeces	Gut and Feces	d__Bacteria;p__Bacillota;c__Bacilli;o__Lactobacillales;f__Lactobacillaceae;g__Limosilactobacillus;s__Limosilactobacillus rodentium	0	0	1720	84	8	88	4	1613	392	108	1872	2041	95.7225	Bacillota
GCA_948938145.1	818	GCF_014131755.1	99.98	3.4	99.41	1.33	0.77	60	2	42.9947	43	6929257	6304193	5604	4924	55	70	1	15	Faeces	Gut and Feces	d__Bacteria;p__Bacteroidota;c__Bacteroidia;o__Bacteroidales;f__Bacteroidaceae;g__Bacteroides;s__Bacteroides thetaiotaomicron	2	3	4325	87	22	262	4	3943	1742	52	5604	4924	98.0893	Bacteroidota
GCA_948895805.1	1622	GCF_003288115.1	87.61	1.8	93.28	1.82	0.67	454	1	40.3621	40	1816726	2290452	1712	2208	13	65		19	Faeces	Gut and Feces	d__Bacteria;p__Bacillota;c__Bacilli;o__Lactobacillales;f__Lactobacillaceae;g__Ligilactobacillus;s__Ligilactobacillus murinus	0	6	1636	74	4	102	5	1454	2065	420	1712	2208	97.7308	Bacillota
GCA_949038405.1	1796646	GCF_001688845.2	89.1	0.05	90.34	0.13	0.68	118	1	51.3314	50	2425484	3306457	1991	2787	30	54		12	Faeces	Gut and Feces	d__Bacteria;p__Bacteroidota;c__Bacteroidia;o__Bacteroidales;f__Muribaculaceae;g__Muribaculum;s__Muribaculum intestinale	0	1	1944	69	2	101	5	1808	3050	118	1991	2787	98.5557	Bacteroidota
GCA_948521565.1	239935	GCF_009731575.1	100	0.36	97.96	0.91	0.8	109	2	55.5621	55.5	3015751	2878459	2685	2408	51	55	5	9	Faeces	Gut and Feces	d__Bacteria;p__Verrucomicrobiota;c__Verrucomicrobiae;o__Verrucomicrobiales;f__Akkermansiaceae;g__Akkermansia;s__Akkermansia muciniphila	0	2	2149	89	19	56	2	2067	479	109	2685	2408	97.1302	Verrucomicrobiota
GCA_948876455.1	820	GCF_018292165.1	87.27	0.21	92.44	0.17	0.61	350	2	47.1187	46	3775248	4920161	3082	4134	32	63		12	Faeces	Gut and Feces	d__Bacteria;p__Bacteroidota;c__Bacteroidia;o__Bacteroidales;f__Bacteroidaceae;g__Bacteroides;s__Bacteroides uniformis	0	5	2888	69	6	240	7	2555	1137	290	3082	4134	97.7096	Bacteroidota
GCA_948651195.1	1598	GCF_003703885.1	99.41	0.97	96.99	0.55	0.6	76	38	38.5104	38.5	2018405	2220255	1889	2041	25	62		16	Faeces	Gut and Feces	d__Bacteria;p__Bacillota;c__Bacilli;o__Lactobacillales;f__Lactobacillaceae;g__Limosilactobacillus;s__Limosilactobacillus rodentium	0	0	1699	83	10	76	4	1598	426	68	1889	2041	95.305	Bacillota
GCA_949039265.1	1622	GCF_003288115.1	100	0.25	99.21	0	0.73	198	1	40.2592	40	2039914	2290452	1953	2208	21	65	1	19	Faeces	Gut and Feces	d__Bacteria;p__Bacillota;c__Bacilli;o__Lactobacillales;f__Lactobacillaceae;g__Ligilactobacillus;s__Ligilactobacillus murinus	0	6	1860	84	4	82	4	1658	2312	180	1953	2208	97.8878	Bacillota
GCA_948530155.1	1871006	GCF_900130125.1	88.08	4.86	86.1	3.9	0.61	70	11	43.4567	43	6093558	6373337	4569	4982	39	67	2	8	Faeces	Gut and Feces	d__Bacteria;p__Bacteroidota;c__Bacteroidia;o__Bacteroidales;f__Bacteroidaceae;g__Bacteroides;s__Bacteroides congonensis	3	0	3890	78	14	337	7	3394	671	67	4569	4982	97.487	Bacteroidota
GCA_948712365.1	1622	GCF_003288115.1	95.26	0.22	97.5	0.26	0.73	150	1	40.1303	40	1939316	2290452	1872	2208	20	65		19	Faeces	Gut and Feces	d__Bacteria;p__Bacillota;c__Bacilli;o__Lactobacillales;f__Lactobacillaceae;g__Ligilactobacillus;s__Ligilactobacillus murinus	5	6	1728	78	7	80	4	1618	1662	122	1872	2208	98.2806	Bacillota
GCA_948752035.1	60246	GCF_003364315.1	99.99	0.02	99.82	0	0.89	44	30	36.6655	36.5	1800534	1818819	1800	1815	35	37	2	3	Faeces	Gut and Feces	d__Bacteria;p__Campylobacterota;c__Campylobacteria;o__Campylobacterales;f__Helicobacteraceae;g__Helicobacter_D;s__Helicobacter_D ganmani	0	0	1677	92	6	35	1	1630	167	37	1800	1815	99.1835	Campylobacterota
GCA_948486205.1	821	GCF_000012825.1	99.09	1.65	95.14	1.51	0.72	215	1	41.6766	42	4804780	5163189	3933	4195	44	81	2	21	Faeces	Gut and Feces	d__Bacteria;p__Bacteroidota;c__Bacteroidia;o__Bacteroidales;f__Bacteroidaceae;g__Phocaeicola;s__Phocaeicola vulgatus	0	1	3518	83	10	265	6	3154	1890	196	3933	4195	98.9715	Bacteroidota
GCA_948929255.1	1622	GCF_003288115.1	99.98	0.12	99.48	0.52	0.74	119	1	40.4136	40	2153471	2290452	2032	2208	48	65	3	19	Faeces	Gut and Feces	d__Bacteria;p__Bacillota;c__Bacilli;o__Lactobacillales;f__Lactobacillaceae;g__Ligilactobacillus;s__Ligilactobacillus murinus	3	6	1879	85	7	71	3	1689	3156	114	2032	2208	97.9523	Bacillota
GCA_948588625.1	1622	GCF_003288115.1	99.98	0.23	97.91	0	0.78	184	1	40.136	40	2101807	2290452	2002	2208	50	65		19	Faeces	Gut and Feces	d__Bacteria;p__Bacillota;c__Bacilli;o__Lactobacillales;f__Lactobacillaceae;g__Ligilactobacillus;s__Ligilactobacillus murinus	0	6	1871	84	6	71	3	1724	1819	158	2002	2208	98.3351	Bacillota
GCA_948729315.1	820	GCF_018292165.1	93.69	0.51	97.95	0.06	0.65	221	2	46.8707	46	4139840	4920161	3338	4134	38	63		12	Faeces	Gut and Feces	d__Bacteria;p__Bacteroidota;c__Bacteroidia;o__Bacteroidales;f__Bacteroidaceae;g__Bacteroides;s__Bacteroides uniformis	3	5	3067	74	8	196	5	2785	1057	202	3338	4134	97.7649	Bacteroidota
GCA_949070735.1	239935	GCF_009731575.1	100	0.27	97.96	0	0.86	51	2	55.467	55.5	2879714	2878459	2466	2408	50	55	4	9	Faeces	Gut and Feces	d__Bacteria;p__Verrucomicrobiota;c__Verrucomicrobiae;o__Verrucomicrobiales;f__Akkermansiaceae;g__Akkermansia;s__Akkermansia muciniphila	0	2	2159	89	12	52	2	2083	483	46	2466	2408	98.6074	Verrucomicrobiota
GCA_948895865.1	2094151	GCF_030759015.1	62.83	0.66	62.62	0.75	0.43	39	1	54.0076	53	1365055	3056428	1143	2713	15	54		12	Faeces	Gut and Feces	d__Bacteria;p__Bacteroidota;c__Bacteroidia;o__Bacteroidales;f__Muribaculaceae;g__Paramuribaculum;s__Paramuribaculum intestinale	0	0	1251	46	-9	107	9	1100	622	36	1143	2713	98.9952	Bacteroidota
GCA_948670115.1	1796620	GCF_002201475.1	99.41	0.54	97.65	0	0.6	85	1	56.4982	54.5	2696582	3802913	2611	3817	42	54	4	6	Faeces	Gut and Feces	d__Bacteria;p__Bacillota_A;c__Clostridia;o__Oscillospirales;f__Acutalibacteraceae;g__Acutalibacter;s__Acutalibacter muris	0	6	2818	73	-7	241	9	2304	672	78	2611	3817	98.4096	Bacillota_A
GCA_948498285.1	823	GCF_018279895.1	87.53	4.43	89.12	2.4	0.64	725	2	45.0869	45.5	4389349	5348976	3668	4519	44	81		21	Faeces	Gut and Feces	d__Bacteria;p__Bacteroidota;c__Bacteroidia;o__Bacteroidales;f__Tannerellaceae;g__Parabacteroides;s__Parabacteroides distasonis	0	4	3317	73	9	296	8	2859	2230	724	3668	4519	97.7468	Bacteroidota
GCA_948493405.1	1598	GCF_003703885.1	99.87	6.2	98.28	2.66	0.6	79	38	38.5269	38.5	1903527	2220255	1834	2041	22	62		16	Faeces	Gut and Feces	d__Bacteria;p__Bacillota;c__Bacilli;o__Lactobacillales;f__Lactobacillaceae;g__Limosilactobacillus;s__Limosilactobacillus rodentium	3	0	1667	81	9	71	3	1581	308	76	1834	2041	95.3067	Bacillota
GCA_949003945.1	239935	GCF_009731575.1	100	0.36	97.96	0	0.86	87	2	55.531	55.5	2799693	2878459	2360	2408	47	55	1	9	Faeces	Gut and Feces	d__Bacteria;p__Verrucomicrobiota;c__Verrucomicrobiae;o__Verrucomicrobiales;f__Akkermansiaceae;g__Akkermansia;s__Akkermansia muciniphila	0	2	2137	88	9	44	1	2064	359	75	2360	2408	98.7998	Verrucomicrobiota
GCA_948880675.1	1622	GCF_003288115.1	99.99	0.64	99.48	1.83	0.74	189	1	39.6813	40	2398656	2290452	2367	2208	44	65		19	Faeces	Gut and Feces	d__Bacteria;p__Bacillota;c__Bacilli;o__Lactobacillales;f__Lactobacillaceae;g__Ligilactobacillus;s__Ligilactobacillus murinus	0	6	1927	87	18	71	2	1766	2864	172	2367	2208	97.5483	Bacillota
GCA_948590025.1	1622	GCF_003288115.1	99.95	0.35	98.69	0	0.76	155	1	40.1646	40	2058527	2290452	1979	2208	23	65		19	Faeces	Gut and Feces	d__Bacteria;p__Bacillota;c__Bacilli;o__Lactobacillales;f__Lactobacillaceae;g__Ligilactobacillus;s__Ligilactobacillus murinus	0	6	1860	84	6	74	3	1712	1916	130	1979	2208	98.1871	Bacillota
GCA_948662435.1	239935	GCF_009731575.1	100	0.27	97.96	0	0.85	34	2	55.5973	55.5	2746257	2878459	2328	2408	48	55	1	9	Faeces	Gut and Feces	d__Bacteria;p__Verrucomicrobiota;c__Verrucomicrobiae;o__Verrucomicrobiales;f__Akkermansiaceae;g__Akkermansia;s__Akkermansia muciniphila	2	2	2149	89	7	52	2	2068	363	27	2328	2408	98.7227	Verrucomicrobiota
GCA_948527605.1	2094150	GCF_003024805.1	64.95	0.05	64.65	0	0.48	49	80	53.6815	51	1619528	3268790	1277	2782	16	48		4	Faeces	Gut and Feces	d__Bacteria;p__Bacteroidota;c__Bacteroidia;o__Bacteroidales;f__Muribaculaceae;g__Duncaniella;s__Duncaniella muris	0	0	1409	50	-10	124	9	1253	254	48	1277	2782	98.7714	Bacteroidota
GCA_948896675.1	239935	GCF_009731575.1	100	0.25	97.96	0	0.86	52	2	55.5228	55.5	2814974	2878459	2399	2408	49	55	5	9	Faeces	Gut and Feces	d__Bacteria;p__Verrucomicrobiota;c__Verrucomicrobiae;o__Verrucomicrobiales;f__Akkermansiaceae;g__Akkermansia;s__Akkermansia muciniphila	0	2	2157	89	10	47	1	2076	435	50	2399	2408	98.5936	Verrucomicrobiota
GCA_948536875.1	747645	GCF_003725335.1	80.08	4.27	87.45	1.08	0.73	431	64	62.9898	62.5	2078876	2479984	1890	1955	31	46	1	4	Faeces	Gut and Feces	d__Bacteria;p__Actinomycetota;c__Coriobacteriia;o__Coriobacteriales;f__Eggerthellaceae;g__Parvibacter;s__Parvibacter caecicola	0	0	1654	84	12	89	4	1535	936	190	1890	1955	98.461	Actinomycetota
GCA_948782225.1	2094151	GCF_030759015.1	68	0.05	64.03	0	0.47	80	1	56.1769	53	1466530	3056428	1192	2713	33	54	1	12	Faeces	Gut and Feces	d__Bacteria;p__Bacteroidota;c__Bacteroidia;o__Bacteroidales;f__Muribaculaceae;g__Paramuribaculum;s__Paramuribaculum intestinale	0	0	1312	48	-10	104	8	1150	827	80	1192	2713	99.2774	Bacteroidota
GCA_948903065.1	1796646	GCF_001688845.2	84.08	0.27	90.24	0.64	0.67	221	1	51.2043	50	2404674	3306457	2036	2787	20	54		12	Faeces	Gut and Feces	d__Bacteria;p__Bacteroidota;c__Bacteroidia;o__Bacteroidales;f__Muribaculaceae;g__Muribaculum;s__Muribaculum intestinale	0	1	1908	68	6	99	4	1776	2912	220	2036	2787	98.6736	Bacteroidota
GCA_948973635.1	239935	GCF_009731575.1	100	0.27	97.96	0	0.86	34	2	55.4127	55.5	2780782	2878459	2374	2408	49	55		9	Faeces	Gut and Feces	d__Bacteria;p__Verrucomicrobiota;c__Verrucomicrobiae;o__Verrucomicrobiales;f__Akkermansiaceae;g__Akkermansia;s__Akkermansia muciniphila	2	2	2145	89	9	47	1	2066	455	24	2374	2408	98.6394	Verrucomicrobiota
GCA_948848855.1	2094150	GCF_003024805.1	75.06	0.06	70	0.38	0.53	44	80	53.4865	51	1827648	3268790	1445	2782	31	48	2	4	Faeces	Gut and Feces	d__Bacteria;p__Bacteroidota;c__Bacteroidia;o__Bacteroidales;f__Muribaculaceae;g__Duncaniella;s__Duncaniella muris	0	0	1541	55	-6	114	7	1398	249	44	1445	2782	98.7688	Bacteroidota
GCA_948782445.1	2094151	GCF_030759015.1	80.52	0.06	82.64	0	0.57	57	1	55.264	53	1861102	3056428	1514	2713	28	54		12	Faeces	Gut and Feces	d__Bacteria;p__Bacteroidota;c__Bacteroidia;o__Bacteroidales;f__Muribaculaceae;g__Paramuribaculum;s__Paramuribaculum intestinale	0	0	1544	56	-1	96	6	1429	1189	57	1514	2713	98.9931	Bacteroidota
GCA_948744175.1	671267	GCF_013358205.1	79.79	4.67	62.07	0.86	0.52	395	4	43.5323	44	4217335	5630518	3376	4729	25	79		21	Faeces	Gut and Feces	d__Bacteria;p__Bacteroidota;c__Bacteroidia;o__Bacteroidales;f__Bacteroidaceae;g__Phocaeicola;s__Phocaeicola sartorii	0	2	3291	69	2	437	12	2511	1018	382	3376	4729	97.7955	Bacteroidota
GCA_948859145.1	1598	GCF_003703885.1	99.86	0.56	97.27	1.09	0.59	62	38	38.4458	38.5	2095852	2220255	2009	2041	40	62		16	Faeces	Gut and Feces	d__Bacteria;p__Bacillota;c__Bacilli;o__Lactobacillales;f__Lactobacillaceae;g__Limosilactobacillus;s__Limosilactobacillus rodentium	0	0	1718	84	14	84	4	1616	396	58	2009	2041	95.3411	Bacillota
GCA_948567355.1	239935	GCF_009731575.1	100	0.25	97.96	0	0.86	23	2	55.6753	55.5	2637324	2878459	2213	2408	47	55		9	Faeces	Gut and Feces	d__Bacteria;p__Verrucomicrobiota;c__Verrucomicrobiae;o__Verrucomicrobiales;f__Akkermansiaceae;g__Akkermansia;s__Akkermansia muciniphila	2	2	2123	88	4	48	2	2046	330	18	2213	2408	98.7838	Verrucomicrobiota
GCA_948836015.1	239935	GCF_009731575.1	100	0.26	97.96	0	0.86	55	2	55.6634	55.5	2648673	2878459	2223	2408	47	55		9	Faeces	Gut and Feces	d__Bacteria;p__Verrucomicrobiota;c__Verrucomicrobiae;o__Verrucomicrobiales;f__Akkermansiaceae;g__Akkermansia;s__Akkermansia muciniphila	2	2	2130	88	4	47	2	2053	358	30	2223	2408	98.7831	Verrucomicrobiota
GCA_948801145.1	2094150	GCF_003024805.1	83.59	0.23	85.47	0.13	0.65	52	80	52.5639	51	2274045	3268790	1828	2782	32	48		4	Faeces	Gut and Feces	d__Bacteria;p__Bacteroidota;c__Bacteroidia;o__Bacteroidales;f__Muribaculaceae;g__Duncaniella;s__Duncaniella muris	0	0	1855	66	-1	94	5	1739	262	48	1828	2782	98.725	Bacteroidota
GCA_948535415.1	33959	GCF_014058685.1	99.99	1.12	98.35	0.65	0.78	99	1	34.3011	34.5	1942117	1951416	1815	1792	31	80		21	Faeces	Gut and Feces	d__Bacteria;p__Bacillota;c__Bacilli;o__Lactobacillales;f__Lactobacillaceae;g__Lactobacillus;s__Lactobacillus sp947171515	0	1	1594	88	12	75	4	1506	1045	83	1815	1792	97.5254	Bacillota
GCA_949089335.1	2094150	GCF_003024805.1	87.32	0.29	88.83	1.32	0.67	193	80	52.6187	51	2278766	3268790	1814	2782	23	48		4	Faeces	Gut and Feces	d__Bacteria;p__Bacteroidota;c__Bacteroidia;o__Bacteroidales;f__Muribaculaceae;g__Duncaniella;s__Duncaniella muris	0	0	1844	66	-1	91	5	1735	368	155	1814	2782	98.871	Bacteroidota
GCA_948497425.1	1694	GCF_002706665.1	99.98	0.17	100	0.44	0.72	20	1	63.2399	63.5	2049436	1978157	1669	1596	49	56		8	Faeces	Gut and Feces	d__Bacteria;p__Actinomycetota;c__Actinomycetes;o__Actinomycetales;f__Bifidobacteriaceae;g__Bifidobacterium;s__Bifidobacterium globosum	0	0	1460	91	12	34	2	1416	305	14	1669	1596	96.2078	Actinomycetota
GCA_948564905.1	239935	GCF_009731575.1	100	0.29	97.96	0.68	0.79	61	2	55.5742	55.5	2699993	2878459	2326	2408	46	55		9	Faeces	Gut and Feces	d__Bacteria;p__Verrucomicrobiota;c__Verrucomicrobiae;o__Verrucomicrobiales;f__Akkermansiaceae;g__Akkermansia;s__Akkermansia muciniphila	2	2	2139	88	8	57	2	2051	409	50	2326	2408	97.0544	Verrucomicrobiota
GCA_948611065.1	1694	GCF_002706665.1	99.99	0.09	99.85	0.44	0.73	60	1	63.1403	63.5	2103278	1978157	1725	1596	53	56		8	Faeces	Gut and Feces	d__Bacteria;p__Actinomycetota;c__Actinomycetes;o__Actinomycetales;f__Bifidobacteriaceae;g__Bifidobacterium;s__Bifidobacterium globosum	0	0	1464	91	15	37	2	1417	340	48	1725	1596	96.2412	Actinomycetota
GCA_948836735.1	1796646	GCF_001688845.2	88.46	0.1	94.59	0.57	0.72	179	1	51.2401	50	2500302	3306457	2024	2787	17	54		12	Faeces	Gut and Feces	d__Bacteria;p__Bacteroidota;c__Bacteroidia;o__Bacteroidales;f__Muribaculaceae;g__Muribaculum;s__Muribaculum intestinale	0	1	1973	70	2	75	3	1878	2634	161	2024	2787	98.7646	Bacteroidota
GCA_949021315.1	823	GCF_018279895.1	99.71	0.42	98.25	0.58	0.69	100	2	45.2561	45.5	4469630	5348976	3605	4519	44	81		21	Faeces	Gut and Feces	d__Bacteria;p__Bacteroidota;c__Bacteroidia;o__Bacteroidales;f__Tannerellaceae;g__Parabacteroides;s__Parabacteroides distasonis	2	4	3518	77	2	244	6	3170	1728	95	3605	4519	97.9908	Bacteroidota
GCA_948886115.1	248039	GCF_000487995.2	91.06	0.85	94.99	2.59	0.86	484	1	31.1533	31	2039254	2347083	1812	2145	28	42		9	Faeces	Gut and Feces	d__Bacteria;p__Deferribacterota;c__Deferribacteres;o__Deferribacterales;f__Mucispirillaceae;g__Mucispirillum;s__Mucispirillum schaedleri	0	0	1897	88	-4	68	3	1750	4766	475	1812	2145	99.9535	Deferribacterota
GCA_948765475.1	2094150	GCF_003024805.1	83.13	0.09	86.04	0.75	0.63	68	80	52.6805	51	2165448	3268790	1735	2782	25	48		4	Faeces	Gut and Feces	d__Bacteria;p__Bacteroidota;c__Bacteroidia;o__Bacteroidales;f__Muribaculaceae;g__Duncaniella;s__Duncaniella muris	0	0	1804	64	-3	103	5	1681	266	67	1735	2782	98.7717	Bacteroidota
GCA_948893735.1	823	GCF_018279895.1	73.63	3.43	80.88	3.27	0.6	964	2	45.3317	45.5	3930109	5348976	3257	4519	13	81	2	21	Faeces	Gut and Feces	d__Bacteria;p__Bacteroidota;c__Bacteroidia;o__Bacteroidales;f__Tannerellaceae;g__Parabacteroides;s__Parabacteroides distasonis	0	4	3009	66	7	290	8	2575	1959	722	3257	4519	97.967	Bacteroidota
GCA_948578235.1	671266	GCF_000403355.2	81.43	0.45	82.67	0	0.6	569	17	64.1745	64	2245125	2955616	2072	2440	43	50	1	9	Faeces	Gut and Feces	d__Bacteria;p__Actinomycetota;c__Coriobacteriia;o__Coriobacteriales;f__Eggerthellaceae;g__Adlercreutzia;s__Adlercreutzia caecimuris	0	2	1785	73	13	123	5	1617	1062	372	2072	2440	97.0236	Actinomycetota
GCA_948737305.1	33959	GCF_014058685.1	99.98	0.23	98.97	0	0.76	85	1	34.3425	34.5	1876550	1951416	1790	1792	35	80		21	Faeces	Gut and Feces	d__Bacteria;p__Bacillota;c__Bacilli;o__Lactobacillales;f__Lactobacillaceae;g__Lactobacillus;s__Lactobacillus sp947171515	3	1	1629	90	8	59	3	1541	521	69	1790	1792	97.217	Bacillota
GCA_948565865.1	239935	GCF_009731575.1	100	0.25	97.96	0	0.86	18	2	55.592	55.5	2651023	2878459	2222	2408	47	55		9	Faeces	Gut and Feces	d__Bacteria;p__Verrucomicrobiota;c__Verrucomicrobiae;o__Verrucomicrobiales;f__Akkermansiaceae;g__Akkermansia;s__Akkermansia muciniphila	2	2	2124	88	4	46	2	2051	351	13	2222	2408	98.7661	Verrucomicrobiota
GCA_948760345.1	248039	GCF_000487995.2	98.92	0.53	96.5	3.54	0.91	221	1	31.2497	31	2164398	2347083	1971	2145	26	42	3	9	Faeces	Gut and Feces	d__Bacteria;p__Deferribacterota;c__Deferribacteres;o__Deferribacterales;f__Mucispirillaceae;g__Mucispirillum;s__Mucispirillum schaedleri	0	0	2076	96	-5	46	2	1938	4239	164	1971	2145	99.9203	Deferribacterota
GCA_949031355.1	1622	GCF_003288115.1	99.85	0.93	97.21	0.52	0.72	371	1	40.5239	40	2020966	2290452	1960	2208	17	65	3	19	Faeces	Gut and Feces	d__Bacteria;p__Bacillota;c__Bacilli;o__Lactobacillales;f__Lactobacillaceae;g__Ligilactobacillus;s__Ligilactobacillus murinus	0	6	1846	83	5	94	4	1634	2170	323	1960	2208	97.8426	Bacillota
GCA_948565745.1	239935	GCF_009731575.1	100	0.34	97.96	0.68	0.79	26	2	55.5739	55.5	2783246	2878459	2417	2408	47	55		9	Faeces	Gut and Feces	d__Bacteria;p__Verrucomicrobiota;c__Verrucomicrobiae;o__Verrucomicrobiales;f__Akkermansiaceae;g__Akkermansia;s__Akkermansia muciniphila	2	2	2156	89	10	53	2	2076	432	22	2417	2408	97.0905	Verrucomicrobiota
GCA_948978165.1	33959	GCF_014058685.1	100	0.03	98.97	0	0.96	42	1	34.3037	34.5	1878806	1951416	1778	1792	49	80	1	21	Faeces	Gut and Feces	d__Bacteria;p__Bacillota;c__Bacilli;o__Lactobacillales;f__Lactobacillaceae;g__Lactobacillus;s__Lactobacillus sp947171515	1	1	1789	99	0	15	0	1752	834	42	1778	1792	99.9576	Bacillota
GCA_948898515.1	1598	GCF_003703885.1	70.09	0.17	80.46	0	0.45	101	38	38.5714	38.5	1387337	2220255	1343	2041	16	62		16	Faeces	Gut and Feces	d__Bacteria;p__Bacillota;c__Bacilli;o__Lactobacillales;f__Lactobacillaceae;g__Limosilactobacillus;s__Limosilactobacillus reuteri_G	1	0	1264	61	5	135	10	1078	232	94	1343	2041	96.1222	Bacillota
GCA_949054215.1	1796646	GCF_001688845.2	87.98	0.62	93.71	0.38	0.73	146	1	51.1017	50	2607675	3306457	2104	2787	9	54		12	Faeces	Gut and Feces	d__Bacteria;p__Bacteroidota;c__Bacteroidia;o__Bacteroidales;f__Muribaculaceae;g__Muribaculum;s__Muribaculum intestinale	0	1	2017	72	4	81	3	1905	3038	143	2104	2787	98.6583	Bacteroidota
GCA_948974285.1	1796652	GCF_016696765.1	91.66	5.84	93.45	0.89	0.72	391	25	44.393	44	2339801	2887949	2064	2534	40	62		18	Faeces	Gut and Feces	d__Bacteria;p__Pseudomonadota;c__Gammaproteobacteria;o__Burkholderiales;f__Burkholderiaceae;g__Turicimonas;s__Turicimonas muris	0	0	2049	80	0	161	7	1802	1258	384	2064	2534	98.9048	Pseudomonadota
GCA_948701885.1	1694	GCF_002706665.1	95.29	0.25	96.83	1.11	0.71	338	1	63.4081	63.5	2056579	1978157	1862	1596	54	56		8	Faeces	Gut and Feces	d__Bacteria;p__Actinomycetota;c__Actinomycetes;o__Actinomycetales;f__Bifidobacteriaceae;g__Bifidobacterium;s__Bifidobacterium globosum	0	0	1416	88	23	47	2	1348	551	263	1862	1596	96.1457	Actinomycetota
GCA_948683175.1	1598	GCF_003703885.1	93.29	0.68	94.63	0.11	0.63	235	38	38.2824	38.5	1894720	2220255	1883	2041	23	62	1	16	Faeces	Gut and Feces	d__Bacteria;p__Bacillota;c__Bacilli;o__Lactobacillales;f__Lactobacillaceae;g__Limosilactobacillus;s__Limosilactobacillus reuteri	0	0	1664	81	11	94	4	1547	370	124	1883	2041	96.0074	Bacillota
GCA_948823595.1	821	GCF_000012825.1	52.14	0.15	51.88	0	0.37	83	1	41.7541	42	2364589	5163189	1821	4195	22	81	1	21	Faeces	Gut and Feces	d__Bacteria;p__Bacteroidota;c__Bacteroidia;o__Bacteroidales;f__Bacteroidaceae;g__Phocaeicola;s__Phocaeicola sp947574505	1	1	2065	49	-13	328	18	1538	886	82	1821	4195	98.9099	Bacteroidota
GCA_948649085.1	329854	GCF_000172175.1	90.52	2.14	89.93	0.37	0.66	39	8	42.685	43	5398536	6052596	4178	4709	46	61		11	Faeces	Gut and Feces	d__Bacteria;p__Bacteroidota;c__Bacteroidia;o__Bacteroidales;f__Bacteroidaceae;g__Bacteroides;s__Bacteroides intestinalis	3	3	3829	81	8	314	7	3348	750	39	4178	4709	97.6373	Bacteroidota
GCA_948885995.1	33959	GCF_014058685.1	100	0	98.97	0	0.96	40	1	34.3303	34.5	1868811	1951416	1753	1792	37	80		21	Faeces	Gut and Feces	d__Bacteria;p__Bacillota;c__Bacilli;o__Lactobacillales;f__Lactobacillaceae;g__Lactobacillus;s__Lactobacillus sp947171515	0	1	1769	98	0	8	0	1750	958	34	1753	1792	99.9945	Bacillota
GCA_949067195.1	33959	GCF_014058685.1	95.28	2.14	96.12	0.45	0.91	355	1	34.457	34.5	1782550	1951416	1705	1792	27	80		21	Faeces	Gut and Feces	d__Bacteria;p__Bacillota;c__Bacilli;o__Lactobacillales;f__Lactobacillaceae;g__Lactobacillus;s__Lactobacillus sp910589675	0	1	1660	92	2	35	2	1612	822	198	1705	1792	99.9599	Bacillota
GCA_948891135.1	1694	GCF_002706665.1	98.93	0.67	97.16	0.76	0.72	173	1	63.1747	63.5	2154830	1978157	1870	1596	55	56		8	Faeces	Gut and Feces	d__Bacteria;p__Actinomycetota;c__Actinomycetes;o__Actinomycetales;f__Bifidobacteriaceae;g__Bifidobacterium;s__Bifidobacterium globosum	0	0	1432	89	23	41	2	1372	471	164	1870	1596	96.3746	Actinomycetota
GCA_948641485.1	2094151	GCF_030759015.1	84.46	3.01	90.89	1.04	0.65	216	1	55.3478	53	2135191	3056428	1829	2713	25	54		12	Faeces	Gut and Feces	d__Bacteria;p__Bacteroidota;c__Bacteroidia;o__Bacteroidales;f__Muribaculaceae;g__Paramuribaculum;s__Paramuribaculum intestinale	0	0	1742	64	4	72	3	1637	1263	205	1829	2713	98.8293	Bacteroidota
GCA_948774065.1	33959	GCF_014058685.1	100	0.46	99.22	0.06	0.8	60	1	34.2765	34.5	2034525	1951416	1945	1792	28	80		21	Faeces	Gut and Feces	d__Bacteria;p__Bacillota;c__Bacilli;o__Lactobacillales;f__Lactobacillaceae;g__Lactobacillus;s__Lactobacillus sp945980025	1	1	1632	91	16	55	2	1567	892	50	1945	1792	97.3935	Bacillota
GCA_948987755.1	1622	GCF_003288115.1	99.97	0.17	99.48	0.52	0.75	215	1	40.2529	40	1985001	2290452	1922	2208	21	65		19	Faeces	Gut and Feces	d__Bacteria;p__Bacillota;c__Bacilli;o__Lactobacillales;f__Lactobacillaceae;g__Ligilactobacillus;s__Ligilactobacillus murinus	0	6	1853	83	3	73	3	1686	2552	150	1922	2208	97.9249	Bacillota
GCA_948617225.1	33959	GCF_014058685.1	100	0.13	99.22	0.78	0.8	24	1	34.3372	34.5	1942735	1951416	1831	1792	50	80		21	Faeces	Gut and Feces	d__Bacteria;p__Bacillota;c__Bacilli;o__Lactobacillales;f__Lactobacillaceae;g__Lactobacillus;s__Lactobacillus johnsonii	0	1	1653	92	9	53	2	1571	619	23	1831	1792	97.4711	Bacillota
GCA_948789485.1	33959	GCF_014058685.1	100	0.02	99.22	0	0.8	133	1	34.1862	34.5	2088648	1951416	1962	1792	26	80		21	Faeces	Gut and Feces	d__Bacteria;p__Bacillota;c__Bacilli;o__Lactobacillales;f__Lactobacillaceae;g__Lactobacillus;s__Lactobacillus sp945980025	0	1	1630	90	16	57	2	1555	979	106	1962	1792	97.4124	Bacillota
GCA_948523765.1	1622	GCF_003288115.1	99.98	0.13	99.48	0.52	0.74	123	1	40.0499	40	1994894	2290452	1911	2208	43	65	1	19	Faeces	Gut and Feces	d__Bacteria;p__Bacillota;c__Bacilli;o__Lactobacillales;f__Lactobacillaceae;g__Ligilactobacillus;s__Ligilactobacillus murinus	3	6	1872	84	2	72	3	1686	3468	111	1911	2208	97.9585	Bacillota
GCA_948898775.1	2094150	GCF_003024805.1	76.48	0.06	76.86	0.5	0.57	60	80	53.0249	51	1991306	3268790	1593	2782	24	48		4	Faeces	Gut and Feces	d__Bacteria;p__Bacteroidota;c__Bacteroidia;o__Bacteroidales;f__Muribaculaceae;g__Duncaniella;s__Duncaniella muris	0	0	1683	60	-5	121	7	1530	270	60	1593	2782	98.638	Bacteroidota
GCA_948988505.1	1622	GCF_003288115.1	99.98	0.33	99.48	0	0.74	166	1	40.199	40	2059818	2290452	1974	2208	27	65	4	19	Faeces	Gut and Feces	d__Bacteria;p__Bacillota;c__Bacilli;o__Lactobacillales;f__Lactobacillaceae;g__Ligilactobacillus;s__Ligilactobacillus murinus	0	6	1862	84	5	77	3	1673	2944	166	1974	2208	97.671	Bacillota
GCA_948493695.1	821	GCF_000012825.1	99.98	0.19	98.87	0	0.71	117	1	41.825	42	4501689	5163189	3634	4195	52	81	1	21	Faeces	Gut and Feces	d__Bacteria;p__Bacteroidota;c__Bacteroidia;o__Bacteroidales;f__Bacteroidaceae;g__Phocaeicola;s__Phocaeicola vulgatus	1	1	3373	80	7	250	6	3038	1653	109	3634	4195	98.9099	Bacteroidota
GCA_948682375.1	821	GCF_000012825.1	100	0.19	98.87	1.13	0.74	110	1	41.711	42	4900174	5163189	3993	4195	45	81		21	Faeces	Gut and Feces	d__Bacteria;p__Bacteroidota;c__Bacteroidia;o__Bacteroidales;f__Bacteroidaceae;g__Phocaeicola;s__Phocaeicola vulgatus	4	1	3490	83	12	225	5	3182	1750	110	3993	4195	98.9048	Bacteroidota
GCA_948507575.1	1796620	GCF_002201475.1	88.78	0.98	98.32	1.34	0.57	101	1	56.8157	54.5	2383583	3802913	2302	3817	38	54	2	6	Faeces	Gut and Feces	d__Bacteria;p__Bacillota_A;c__Clostridia;o__Oscillospirales;f__Acutalibacteraceae;g__Acutalibacter;s__Acutalibacter muris	1	6	2617	68	-13	229	9	2158	525	88	2302	3817	98.6192	Bacillota_A
GCA_948679515.1	1796646	GCF_001688845.2	83.33	0.11	85.47	0	0.66	68	1	51.4118	50	2362301	3306457	1889	2787	26	54		12	Faeces	Gut and Feces	d__Bacteria;p__Bacteroidota;c__Bacteroidia;o__Bacteroidales;f__Muribaculaceae;g__Muribaculum;s__Muribaculum intestinale	0	1	1905	68	0	110	5	1735	2811	65	1889	2787	98.5198	Bacteroidota
GCA_948849855.1	1622	GCF_003288115.1	99.97	0.51	99.48	0.52	0.74	149	1	40.0287	40	2168480	2290452	2123	2208	30	65		19	Faeces	Gut and Feces	d__Bacteria;p__Bacillota;c__Bacilli;o__Lactobacillales;f__Lactobacillaceae;g__Ligilactobacillus;s__Ligilactobacillus murinus	0	6	1887	85	11	75	3	1698	2317	141	2123	2208	97.6581	Bacillota
GCA_949041705.1	33959	GCF_014058685.1	90.63	1.48	92.15	0.74	0.7	177	1	34.4098	34.5	1639855	1951416	1521	1792	17	80		21	Faeces	Gut and Feces	d__Bacteria;p__Bacillota;c__Bacilli;o__Lactobacillales;f__Lactobacillaceae;g__Lactobacillus;s__Lactobacillus sp910589675	0	1	1439	80	5	104	6	1307	612	128	1521	1792	97.6772	Bacillota
GCA_948754165.1	1622	GCF_003288115.1	99.97	0.37	99.48	0.52	0.73	172	1	40.169	40	2033064	2290452	1954	2208	32	65		19	Faeces	Gut and Feces	d__Bacteria;p__Bacillota;c__Bacilli;o__Lactobacillales;f__Lactobacillaceae;g__Ligilactobacillus;s__Ligilactobacillus murinus	0	6	1831	82	6	77	3	1655	2529	157	1954	2208	97.873	Bacillota
GCA_948656045.1	1862672	GCF_001945605.1	83.49	1.68	91.98	2.74	0.78	377	148	42.9584	42.5	1844725	2254642	1839	2260	20	45	1	13	Faeces	Gut and Feces	d__Bacteria;p__Bacillota_I;c__Bacilli_A;o__Erysipelotrichales;f__Erysipelotrichaceae;g__Dubosiella;s__Dubosiella newyorkensis	0	0	1801	79	2	75	4	1710	398	332	1839	2260	99.5051	Bacillota_I
GCA_948685755.1	248039	GCF_000487995.2	93.95	2.11	95.99	3.45	0.84	388	1	31.0786	31	2194640	2347083	1980	2145	33	42		9	Faeces	Gut and Feces	d__Bacteria;p__Deferribacterota;c__Deferribacteres;o__Deferribacterales;f__Mucispirillaceae;g__Mucispirillum;s__Mucispirillum schaedleri	0	0	1906	88	3	70	3	1747	3703	375	1980	2145	98.8676	Deferribacterota
GCA_948898325.1	33959	GCF_014058685.1	99.99	0.02	98.97	0	0.96	44	1	34.4327	34.5	1895073	1951416	1781	1792	54	80	2	21	Faeces	Gut and Feces	d__Bacteria;p__Bacillota;c__Bacilli;o__Lactobacillales;f__Lactobacillaceae;g__Lactobacillus;s__Lactobacillus sp947171515	1	1	1790	99	0	10	0	1759	1151	41	1781	1792	99.985	Bacillota
GCA_949025795.1	1622	GCF_003288115.1	99.98	0.32	99.48	0	0.74	213	1	40.2091	40	2065239	2290452	1998	2208	34	65	1	19	Faeces	Gut and Feces	d__Bacteria;p__Bacillota;c__Bacilli;o__Lactobacillales;f__Lactobacillaceae;g__Ligilactobacillus;s__Ligilactobacillus murinus	0	6	1869	84	6	77	3	1688	2758	172	1998	2208	97.7251	Bacillota
GCA_949053675.1	33959	GCF_014058685.1	99.99	0.02	97.42	0	0.95	62	1	34.3413	34.5	1846754	1951416	1724	1792	32	80		21	Faeces	Gut and Feces	d__Bacteria;p__Bacillota;c__Bacilli;o__Lactobacillales;f__Lactobacillaceae;g__Lactobacillus;s__Lactobacillus sp947171515	1	1	1749	97	-1	18	1	1719	953	57	1724	1792	99.9881	Bacillota
GCA_948886685.1	1694	GCF_002706665.1	99.91	0.17	99.44	0.44	0.73	59	1	63.07	63.5	2130961	1978157	1741	1596	54	56		8	Faeces	Gut and Feces	d__Bacteria;p__Actinomycetota;c__Actinomycetes;o__Actinomycetales;f__Bifidobacteriaceae;g__Bifidobacterium;s__Bifidobacterium globosum	0	0	1463	91	15	36	2	1417	343	35	1741	1596	96.2664	Actinomycetota
GCA_948491295.1	239935	GCF_009731575.1	100	0.25	97.96	0	0.86	18	2	55.6382	55.5	2659379	2878459	2228	2408	47	55		9	Faeces	Gut and Feces	d__Bacteria;p__Verrucomicrobiota;c__Verrucomicrobiae;o__Verrucomicrobiales;f__Akkermansiaceae;g__Akkermansia;s__Akkermansia muciniphila	2	2	2133	88	4	45	2	2058	345	14	2228	2408	98.8068	Verrucomicrobiota
GCA_948732115.1	248039	GCF_000487995.2	97.69	0.08	96.5	2.59	0.88	288	1	31.5309	31	2082744	2347083	1848	2145	32	42		9	Faeces	Gut and Feces	d__Bacteria;p__Deferribacterota;c__Deferribacteres;o__Deferribacterales;f__Mucispirillaceae;g__Mucispirillum;s__Mucispirillum schaedleri	0	0	1932	90	-4	43	2	1825	4498	246	1848	2145	99.9624	Deferribacterota
GCA_948645025.1	85831	GCF_024623065.1	81.81	0.01	87.34	0	0.58	205	195	43.7948	43	3304666	4849831	2616	4093	30	67		4	Faeces	Gut and Feces	d__Bacteria;p__Bacteroidota;c__Bacteroidia;o__Bacteroidales;f__Bacteroidaceae;g__Bacteroides;s__Bacteroides acidifaciens	2	0	2658	64	-1	246	9	2315	378	159	2616	4093	98.7715	Bacteroidota
GCA_948548445.1	33959	GCF_014058685.1	95.32	0.69	94.6	3.75	0.73	73	1	34.3766	34.5	1810946	1951416	1712	1792	29	80	1	21	Faeces	Gut and Feces	d__Bacteria;p__Bacillota;c__Bacilli;o__Lactobacillales;f__Lactobacillaceae;g__Lactobacillus;s__Lactobacillus sp947171515	2	1	1558	86	8	74	4	1446	678	63	1712	1792	97.3872	Bacillota
GCA_948518425.1	1694	GCF_002706665.1	72.57	0.56	79.95	0.76	0.58	434	1	63.8044	63.5	1583762	1978157	1491	1596	37	56		8	Faeces	Gut and Feces	d__Bacteria;p__Actinomycetota;c__Actinomycetes;o__Actinomycetales;f__Bifidobacteriaceae;g__Bifidobacterium;s__Bifidobacterium globosum	0	0	1178	73	20	67	4	1085	578	364	1491	1596	96.0248	Actinomycetota
GCA_948830635.1	823	GCF_018279895.1	96.93	0.95	98.11	1.51	0.74	208	2	45.2759	45.5	4667230	5348976	3825	4519	38	81		21	Faeces	Gut and Feces	d__Bacteria;p__Bacteroidota;c__Bacteroidia;o__Bacteroidales;f__Tannerellaceae;g__Parabacteroides;s__Parabacteroides distasonis	0	4	3615	79	5	200	5	3311	1654	175	3825	4519	98.5045	Bacteroidota
GCA_949112385.1	60246	GCF_003364315.1	99.99	0	99.82	0.71	0.88	35	30	36.8673	36.5	1721359	1818819	1717	1815	35	37		3	Faeces	Gut and Feces	d__Bacteria;p__Campylobacterota;c__Campylobacteria;o__Campylobacterales;f__Helicobacteraceae;g__Helicobacter_D;s__Helicobacter_D ganmani	0	0	1663	91	3	45	2	1598	169	34	1717	1815	99.1957	Campylobacterota
GCA_948664595.1	1622	GCF_003288115.1	99.99	0.55	99.48	0.52	0.74	184	1	40.2332	40	2032405	2290452	1933	2208	22	65	1	19	Faeces	Gut and Feces	d__Bacteria;p__Bacillota;c__Bacilli;o__Lactobacillales;f__Lactobacillaceae;g__Ligilactobacillus;s__Ligilactobacillus murinus	0	6	1826	82	5	71	3	1656	2381	169	1933	2208	97.8201	Bacillota
GCA_948626605.1	239935	GCF_009731575.1	100	0.24	97.96	0	0.86	68	2	55.6698	55.5	2828160	2878459	2425	2408	45	55	1	9	Faeces	Gut and Feces	d__Bacteria;p__Verrucomicrobiota;c__Verrucomicrobiae;o__Verrucomicrobiales;f__Akkermansiaceae;g__Akkermansia;s__Akkermansia muciniphila	0	2	2163	89	10	48	1	2088	371	61	2425	2408	98.6777	Verrucomicrobiota
GCA_948857505.1	2094151	GCF_030759015.1	63.91	0.07	66.79	0.19	0.47	56	1	54.8833	53	1487765	3056428	1224	2713	23	54		12	Faeces	Gut and Feces	d__Bacteria;p__Bacteroidota;c__Bacteroidia;o__Bacteroidales;f__Muribaculaceae;g__Paramuribaculum;s__Paramuribaculum intestinale	0	0	1337	49	-9	102	8	1197	777	46	1224	2713	98.9019	Bacteroidota
GCA_948680515.1	823	GCF_018279895.1	99.92	1.22	97.09	0.41	0.68	460	2	45.2584	45.5	4589086	5348976	3785	4519	43	81		21	Faeces	Gut and Feces	d__Bacteria;p__Bacteroidota;c__Bacteroidia;o__Bacteroidales;f__Tannerellaceae;g__Parabacteroides;s__Parabacteroides distasonis	1	4	3451	76	8	240	6	3081	1944	196	3785	4519	97.9053	Bacteroidota
GCA_948705335.1	248039	GCF_000487995.2	98.84	0.58	97.41	2.59	0.86	47		31.1556		2206346		2045	2145	34	42		9	Faeces	Gut and Feces	d__Bacteria;p__Deferribacterota;c__Deferribacteres;o__Deferribacterales;f__Mucispirillaceae;g__Mucispirillum;s__Mucispirillum schaedleri	0	0	1968	91	3	49	2	1860	3617	44	2045	2145	98.943	Deferribacterota
GCA_948892755.1	821	GCF_000012825.1	89.84	5.41	87.01	1.69	0.64	602	1	42.2484	42	4284925	5163189	3523	4195	28	81	1	21	Faeces	Gut and Feces	d__Bacteria;p__Bacteroidota;c__Bacteroidia;o__Bacteroidales;f__Bacteroidaceae;g__Phocaeicola;s__Phocaeicola vulgatus	1	1	3053	72	13	306	8	2624	1493	305	3523	4195	98.8102	Bacteroidota
GCA_948655375.1	239935	GCF_009731575.1	100	0.31	97.96	0.68	0.8	56	2	55.49	55.5	2901365	2878459	2526	2408	46	55		9	Faeces	Gut and Feces	d__Bacteria;p__Verrucomicrobiota;c__Verrucomicrobiae;o__Verrucomicrobiales;f__Akkermansiaceae;g__Akkermansia;s__Akkermansia muciniphila	0	2	2158	89	14	53	2	2081	452	54	2526	2408	97.1591	Verrucomicrobiota
GCA_948578395.1	1598	GCF_003703885.1	94.74	0.58	95.9	0.45	0.58	148	38	38.6726	38.5	1943492	2220255	1757	2041	25	62		16	Faeces	Gut and Feces	d__Bacteria;p__Bacillota;c__Bacilli;o__Lactobacillales;f__Lactobacillaceae;g__Limosilactobacillus;s__Limosilactobacillus rodentium	0	0	1620	79	7	92	5	1506	335	114	1757	2041	95.2772	Bacillota
GCA_948998275.1	1598	GCF_003703885.1	99.01	0.52	97.34	0.65	0.65	350	38	38.7615	38.5	2006989	2220255	1956	2041	15	62	1	16	Faeces	Gut and Feces	d__Bacteria;p__Bacillota;c__Bacilli;o__Lactobacillales;f__Lactobacillaceae;g__Limosilactobacillus;s__Limosilactobacillus reuteri	0	0	1642	80	16	73	3	1542	475	206	1956	2041	95.9071	Bacillota
GCA_948596265.1	1694	GCF_002706665.1	99.99	0.19	99.85	0.53	0.73	44	1	63.2363	63.5	1990915	1978157	1616	1596	52	56		8	Faeces	Gut and Feces	d__Bacteria;p__Actinomycetota;c__Actinomycetes;o__Actinomycetales;f__Bifidobacteriaceae;g__Bifidobacterium;s__Bifidobacterium globosum	0	0	1451	90	10	33	2	1410	318	28	1616	1596	96.2683	Actinomycetota
GCA_948688105.1	1598	GCF_003703885.1	98.3	1.32	96.72	0.55	0.6	89	38	38.3385	38.5	2021059	2220255	1978	2041	33	62		16	Faeces	Gut and Feces	d__Bacteria;p__Bacillota;c__Bacilli;o__Lactobacillales;f__Lactobacillaceae;g__Limosilactobacillus;s__Limosilactobacillus rodentium	0	0	1709	83	13	80	4	1608	364	83	1978	2041	95.3671	Bacillota
GCA_948930075.1	1622	GCF_003288115.1	99.99	0.19	99.48	0.52	0.75	144	1	40.1397	40	2050152	2290452	1994	2208	25	65	1	19	Faeces	Gut and Feces	d__Bacteria;p__Bacillota;c__Bacilli;o__Lactobacillales;f__Lactobacillaceae;g__Ligilactobacillus;s__Ligilactobacillus murinus	0	6	1890	85	5	74	3	1707	2552	117	1994	2208	97.8502	Bacillota
GCA_948871745.1	33959	GCF_014058685.1	99.96	0.09	98.97	0	0.79	67	1	34.2507	34.5	1856943	1951416	1745	1792	27	80	1	21	Faeces	Gut and Feces	d__Bacteria;p__Bacillota;c__Bacilli;o__Lactobacillales;f__Lactobacillaceae;g__Lactobacillus;s__Lactobacillus sp947171515	0	1	1636	91	6	54	3	1555	932	63	1745	1792	97.5669	Bacillota
GCA_948676495.1	1622	GCF_003288115.1	88.35	2.39	92.7	2.72	0.68	419	1	40.3107	40	1873246	2290452	1799	2208	18	65		19	Faeces	Gut and Feces	d__Bacteria;p__Bacillota;c__Bacilli;o__Lactobacillales;f__Lactobacillaceae;g__Ligilactobacillus;s__Ligilactobacillus murinus	0	6	1699	76	5	102	5	1501	2181	372	1799	2208	97.5993	Bacillota
GCA_949068425.1	1622	GCF_003288115.1	100	0.24	99.48	1.05	0.75	105	1	39.8021	40	2319076	2290452	2331	2208	35	65	1	19	Faeces	Gut and Feces	d__Bacteria;p__Bacillota;c__Bacilli;o__Lactobacillales;f__Lactobacillaceae;g__Ligilactobacillus;s__Ligilactobacillus murinus	0	6	2020	91	13	84	3	1807	2252	102	2331	2208	97.4057	Bacillota
GCA_949063345.1	60246	GCF_003364315.1	99.98	0.02	99.47	0	0.87	57	30	36.9343	36.5	1708144	1818819	1709	1815	34	37		3	Faeces	Gut and Feces	d__Bacteria;p__Campylobacterota;c__Campylobacteria;o__Campylobacterales;f__Helicobacteraceae;g__Helicobacter_D;s__Helicobacter_D ganmani	0	0	1634	90	4	36	2	1584	207	47	1709	1815	99.2521	Campylobacterota
GCA_948850005.1	1622	GCF_003288115.1	99.99	0.21	99.48	0.52	0.75	127	1	40.0774	40	2117649	2290452	2046	2208	27	65	2	19	Faeces	Gut and Feces	d__Bacteria;p__Bacillota;c__Bacilli;o__Lactobacillales;f__Lactobacillaceae;g__Ligilactobacillus;s__Ligilactobacillus murinus	0	6	1896	85	7	80	3	1709	3059	122	2046	2208	98.0197	Bacillota
GCA_948880595.1	1622	GCF_003288115.1	99.97	0.17	99.48	0.52	0.75	138	1	40.2255	40	2087869	2290452	2015	2208	42	65	1	19	Faeces	Gut and Feces	d__Bacteria;p__Bacillota;c__Bacilli;o__Lactobacillales;f__Lactobacillaceae;g__Ligilactobacillus;s__Ligilactobacillus murinus	0	6	1884	85	6	76	3	1703	3081	133	2015	2208	97.9416	Bacillota
GCA_948849115.1	239935	GCF_009731575.1	100	0.24	97.96	0	0.85	32	2	55.6436	55.5	2753754	2878459	2329	2408	48	55		9	Faeces	Gut and Feces	d__Bacteria;p__Verrucomicrobiota;c__Verrucomicrobiae;o__Verrucomicrobiales;f__Akkermansiaceae;g__Akkermansia;s__Akkermansia muciniphila	2	2	2164	89	7	51	2	2088	417	26	2329	2408	98.5502	Verrucomicrobiota
GCA_948738315.1	1598	GCF_003703885.1	99.92	1.24	98.91	0.55	0.6	79	38	38.4959	38.5	2045212	2220255	1924	2041	42	62		16	Faeces	Gut and Feces	d__Bacteria;p__Bacillota;c__Bacilli;o__Lactobacillales;f__Lactobacillaceae;g__Limosilactobacillus;s__Limosilactobacillus rodentium	2	0	1698	83	11	74	3	1600	445	70	1924	2041	95.2822	Bacillota
[truncated: 8,803 more rows]
